# Supplementary material for: High-throughput characterization of cortical microtubule arrays response to anisotropic tensile stress
Source: BMC Biol. 2023 Jul 10;21:154. doi: 10.1186/s12915-023-01654-7 (PMC10334548; doi:10.1186/s12915-023-01654-7)
Supplement: Supplementary file 4 — Additional file 4: Table S1. Mean Angles. Table S2. Mean Anisotropies. Table S3. All_Data. [file 12915_2023_1654_MOESM4_ESM.xlsx]

## Sheet: Table S1  Mean Angles
Genotype/condition	1	2	3	4	5	6	7	8	9	10	11	12	13
GFP-MBD	39.974 +- 5.57	35.928 +- 5.358	32.44 +- 6.002	30.951 +- 5.58	26.376 +- 4.977	24.695 +- 4.397	23.399 +- 4.806	23.965 +- 4.398	23.935 +- 4.762	24.532 +- 5.16	25.552 +- 5.191	24.724 +- 4.997	27.74 +- 4.985
GFP-MBD_Control	39.939 +- 5.864	38.774 +- 6.229	38.721 +- 5.835	40.077 +- 6.639	39.016 +- 6.102	39.261 +- 5.422	38.076 +- 6.398	37.497 +- 5.514	37.794 +- 6.317	38.503 +- 6.638	39.853 +- 6.69	40.622 +- 6.516	41.636 +- 6.181
GFP-MBD_bot1-7	45.946 +- 6.356	43.355 +- 5.65	36.431 +- 5.637	36.188 +- 5.539	35.31 +- 5.692	34.86 +- 5.563	33.004 +- 5.491	30.47 +- 5.695	30.156 +- 5.441	30.08 +- 5.626	29.553 +- 5.723	27.928 +- 5.553	29.614 +- 5.554
GFP-MBD_bot1-7_Control	44.291 +- 6.643	45.091 +- 6.199	45.064 +- 5.861	46.426 +- 6.118	48.219 +- 6.409	44.011 +- 6.104	46.28 +- 5.484	47.367 +- 5.452	49.427 +- 5.45	48.241 +- 5.486	44.916 +- 6.8	46.874 +- 5.711	45.899 +- 6.297
GFP-TUA6	46.381 +- 5.767	42.218 +- 5.303	39.618 +- 5.309	37.178 +- 5.614	35.563 +- 5.753	35.616 +- 5.399	34.077 +- 4.927	31.605 +- 5.312	24.712 +- 4.213	22.293 +- 3.931	22.255 +- 4.661	21.858 +- 4.744	22.777 +- 4.719
GFP-TUA6_Control	43.919 +- 6.512	46.123 +- 5.955	47.804 +- 5.717	45.835 +- 6.101	47.306 +- 5.352	50.029 +- 6.419	52.24 +- 6.646	51.247 +- 6.279	51.01 +- 6.075	51.745 +- 5.105	51.229 +- 5.959	48.727 +- 5.775	46.251 +- 5.365
mCit-MBD	41.24 +- 5.837	37.464 +- 5.6	33.689 +- 5.677	31.341 +- 5.186	30.953 +- 5.391	31.267 +- 5.196	29.5 +- 4.83	27.805 +- 4.652	27.645 +- 5.074	27.472 +- 4.964	26.354 +- 4.288	26.761 +- 4.865	26.78 +- 4.865
mCit-MBD_Control	42.58 +- 5.747	42.931 +- 5.812	42.277 +- 6.307	42.541 +- 5.896	42.156 +- 5.922	42.053 +- 5.957	42.365 +- 5.776	42.623 +- 5.9	43.108 +- 5.718	43.798 +- 5.423	44.62 +- 5.463	44.426 +- 5.527	44.763 +- 5.642

## Sheet: Table S2 Mean Anisotropies
Genotype/condition	1	2	3	4	5	6	7	8	9	10	11	12	13
GFP-MBD	0.118 +- 0.015	0.112 +- 0.013	0.116 +- 0.014	0.119 +- 0.013	0.123 +- 0.012	0.132 +- 0.011	0.141 +- 0.012	0.151 +- 0.013	0.162 +- 0.014	0.17 +- 0.012	0.175 +- 0.013	0.182 +- 0.012	0.181 +- 0.012
GFP-MBD_Control	0.139 +- 0.019	0.139 +- 0.018	0.139 +- 0.014	0.138 +- 0.015	0.132 +- 0.014	0.131 +- 0.014	0.135 +- 0.013	0.141 +- 0.013	0.146 +- 0.011	0.142 +- 0.013	0.151 +- 0.014	0.157 +- 0.013	0.158 +- 0.014
GFP-MBD_bot1-7	0.042 +- 0.005	0.04 +- 0.006	0.044 +- 0.006	0.047 +- 0.006	0.048 +- 0.007	0.049 +- 0.006	0.047 +- 0.007	0.046 +- 0.007	0.049 +- 0.007	0.047 +- 0.006	0.048 +- 0.006	0.051 +- 0.007	0.051 +- 0.007
GFP-MBD_bot1-7_Control	0.046 +- 0.007	0.049 +- 0.006	0.05 +- 0.007	0.05 +- 0.006	0.044 +- 0.006	0.045 +- 0.006	0.043 +- 0.006	0.046 +- 0.006	0.045 +- 0.006	0.047 +- 0.006	0.046 +- 0.006	0.048 +- 0.006	0.046 +- 0.007
GFP-TUA6	0.065 +- 0.01	0.095 +- 0.009	0.115 +- 0.011	0.121 +- 0.009	0.126 +- 0.01	0.116 +- 0.009	0.103 +- 0.009	0.097 +- 0.009	0.096 +- 0.009	0.089 +- 0.01	0.099 +- 0.009	0.1 +- 0.008	0.101 +- 0.007
GFP-TUA6_Control	0.09 +- 0.009	0.102 +- 0.01	0.111 +- 0.009	0.112 +- 0.01	0.11 +- 0.008	0.105 +- 0.008	0.101 +- 0.007	0.098 +- 0.007	0.086 +- 0.008	0.079 +- 0.007	0.076 +- 0.006	0.081 +- 0.007	0.074 +- 0.006
mCit-MBD	0.135 +- 0.016	0.123 +- 0.014	0.128 +- 0.014	0.132 +- 0.014	0.134 +- 0.014	0.139 +- 0.015	0.141 +- 0.014	0.144 +- 0.015	0.157 +- 0.015	0.162 +- 0.014	0.162 +- 0.014	0.171 +- 0.014	0.174 +- 0.013
mCit-MBD_Control	0.163 +- 0.014	0.154 +- 0.013	0.159 +- 0.012	0.164 +- 0.015	0.158 +- 0.013	0.159 +- 0.015	0.167 +- 0.014	0.169 +- 0.013	0.169 +- 0.011	0.17 +- 0.012	0.17 +- 0.014	0.172 +- 0.014	0.171 +- 0.015

## Sheet: table S3 All_Data
Genotype/condition	Sample Number	Timepoint	CellNumber	FibrilTool Angle	Comparison Angle	Raw angle	Absolute angle	Acute absolute angle to ablation	Anisotropy
GFP-MBD	1	1	1	125.7623	174.3573	-48.5951	48.5951	48.5951	0.0683
GFP-MBD	1	1	2	66.8964	37.6498	29.2467	29.2467	29.2467	0.0835
GFP-MBD	1	1	3	68.6307	90.4348	-21.8041	21.8041	21.8041	0.0622
GFP-MBD	1	1	4	42.1086	0.05191	42.0567	42.0567	42.0567	0.1157
GFP-MBD	1	1	5	100.8949	154.198	-53.3031	53.3031	53.3031	0.0525
GFP-MBD	1	1	6	167.9555	0.5961	167.3594	167.3594	12.6406	0.0613
GFP-MBD	1	1	7	160.1034	35.5109	124.5925	124.5925	55.4075	0.0618
GFP-MBD	1	1	8	58.1757	85.8458	-27.6701	27.6701	27.6701	0.1082
GFP-MBD	1	1	9	138.9239	4.1683	134.7557	134.7557	45.2443	0.1492
GFP-MBD	1	2	1	163.0202	174.3573	-11.3372	11.3372	11.3372	0.0571
GFP-MBD	1	2	2	66.7075	37.6498	29.0577	29.0577	29.0577	0.0785
GFP-MBD	1	2	3	62.2163	90.4348	-28.2185	28.2185	28.2185	0.0926
GFP-MBD	1	2	4	23.9377	0.05191	23.8858	23.8858	23.8858	0.1414
GFP-MBD	1	2	5	121.5877	152.3425	-30.7548	30.7548	30.7548	0.0399
GFP-MBD	1	2	6	174.9824	0.5961	174.3863	174.3863	5.6137	0.0533
GFP-MBD	1	2	7	2.31	35.5109	-33.2009	33.2009	33.2009	0.092
GFP-MBD	1	2	8	44.5651	85.8458	-41.2808	41.2808	41.2808	0.06
GFP-MBD	1	2	9	143.0498	4.1683	138.8816	138.8816	41.1184	0.1078
GFP-MBD	1	3	1	175.8491	174.3573	1.4917	1.4917	1.4917	0.0786
GFP-MBD	1	3	2	67.964	35.9188	32.0453	32.0453	32.0453	0.0532
GFP-MBD	1	3	3	67.3464	91.2412	-23.8947	23.8947	23.8947	0.1129
GFP-MBD	1	3	4	12.6729	0.5195	12.1534	12.1534	12.1534	0.1387
GFP-MBD	1	3	5	157.5701	152.3425	5.2277	5.2277	5.2277	0.018
GFP-MBD	1	3	6	178.3831	0.5961	177.787	177.787	2.213	0.0609
GFP-MBD	1	3	7	14.4748	35.5109	-21.036	21.036	21.036	0.0857
GFP-MBD	1	3	8	65.6568	87.8723	-22.2155	22.2155	22.2155	0.112
GFP-MBD	1	3	9	149.3148	4.1003	145.2145	145.2145	34.7855	0.1125
GFP-MBD	1	4	1	176.9921	174.3573	2.6347	2.6347	2.6347	0.1468
GFP-MBD	1	4	2	64.7402	35.9188	28.8215	28.8215	28.8215	0.0922
GFP-MBD	1	4	3	69.7451	91.2412	-21.496	21.496	21.496	0.134
GFP-MBD	1	4	4	14.4	0.5195	13.8805	13.8805	13.8805	0.1283
GFP-MBD	1	4	5	166.3582	149.598	16.7602	16.7602	16.7602	0.03
GFP-MBD	1	4	6	3.5276	0.5961	2.9315	2.9315	2.9315	0.1103
GFP-MBD	1	4	7	12.1109	35.5109	-23.4	23.4	23.4	0.1109
GFP-MBD	1	4	8	68.2593	87.8723	-19.613	19.613	19.613	0.1123
GFP-MBD	1	4	9	147.8111	4.1003	143.7108	143.7108	36.2892	0.1209
GFP-MBD	1	5	1	170.7808	174.2393	-3.4585	3.4585	3.4585	0.1585
GFP-MBD	1	5	2	59.4257	35.9188	23.5069	23.5069	23.5069	0.1035
GFP-MBD	1	5	3	70.8235	91.2412	-20.4176	20.4176	20.4176	0.1666
GFP-MBD	1	5	4	3.2051	0.5195	2.6856	2.6856	2.6856	0.1509
GFP-MBD	1	5	5	131.7245	149.598	-17.8735	17.8735	17.8735	0.0673
GFP-MBD	1	5	6	12.4884	0.7315	11.7569	11.7569	11.7569	0.097
GFP-MBD	1	5	7	27.0597	35.5109	-8.4512	8.4512	8.4512	0.1204
GFP-MBD	1	5	8	73.2832	87.8723	-14.5891	14.5891	14.5891	0.0897
GFP-MBD	1	5	9	148.801	4.1003	144.7007	144.7007	35.2993	0.1293
GFP-MBD	1	6	1	167.3283	174.2393	-6.911	6.911	6.911	0.1611
GFP-MBD	1	6	2	51.5318	35.9188	15.613	15.613	15.613	0.1866
GFP-MBD	1	6	3	76.1683	91.2412	-15.0728	15.0728	15.0728	0.1495
GFP-MBD	1	6	4	176.0063	0.5195	175.4868	175.4868	4.5132	0.1701
GFP-MBD	1	6	5	129.0363	149.598	-20.5617	20.5617	20.5617	0.0974
GFP-MBD	1	6	6	11.1542	0.7315	10.4227	10.4227	10.4227	0.1011
GFP-MBD	1	6	7	30.0261	35.5109	-5.4848	5.4848	5.4848	0.122
GFP-MBD	1	6	8	83.9456	87.8723	-3.9267	3.9267	3.9267	0.0923
GFP-MBD	1	6	9	151.744	4.1003	147.6437	147.6437	32.3563	0.105
GFP-MBD	1	7	1	165.4031	174.2393	-8.8361	8.8361	8.8361	0.1742
GFP-MBD	1	7	2	52.4687	35.9188	16.5499	16.5499	16.5499	0.1711
GFP-MBD	1	7	3	68.9721	91.2412	-22.2691	22.2691	22.2691	0.1339
GFP-MBD	1	7	4	177.4476	0.5195	176.9281	176.9281	3.0719	0.1796
GFP-MBD	1	7	5	138.2011	149.598	-11.397	11.397	11.397	0.0908
GFP-MBD	1	7	6	7.0759	0.7315	6.3444	6.3444	6.3444	0.1013
GFP-MBD	1	7	7	28.0236	35.5109	-7.4873	7.4873	7.4873	0.1459
GFP-MBD	1	7	8	74.3536	87.8723	-13.5187	13.5187	13.5187	0.1517
GFP-MBD	1	7	9	145.9239	4.1003	141.8236	141.8236	38.1764	0.0864
GFP-MBD	1	8	1	161.3055	174.2393	-12.9337	12.9337	12.9337	0.1618
GFP-MBD	1	8	2	49.455	35.9188	13.5362	13.5362	13.5362	0.15
GFP-MBD	1	8	3	67.6067	91.2412	-23.6345	23.6345	23.6345	0.1557
GFP-MBD	1	8	4	174.247	0.5195	173.7275	173.7275	6.2725	0.142
GFP-MBD	1	8	5	135.1178	149.598	-14.4802	14.4802	14.4802	0.0865
GFP-MBD	1	8	6	3.8439	0.7315	3.1125	3.1125	3.1125	0.1249
GFP-MBD	1	8	7	34.1679	35.5109	-1.343	1.343	1.343	0.1591
GFP-MBD	1	8	8	69.7772	87.8723	-18.0951	18.0951	18.0951	0.1662
GFP-MBD	1	8	9	143.7659	4.1003	139.6656	139.6656	40.3344	0.0526
GFP-MBD	1	9	1	159.6183	174.2393	-14.6209	14.6209	14.6209	0.1569
GFP-MBD	1	9	2	43.7009	34.9917	8.7092	8.7092	8.7092	0.1567
GFP-MBD	1	9	3	63.5552	91.2412	-27.686	27.686	27.686	0.1683
GFP-MBD	1	9	4	176.0931	0.5195	175.5736	175.5736	4.4264	0.1729
GFP-MBD	1	9	5	138.0137	149.598	-11.5843	11.5843	11.5843	0.0952
GFP-MBD	1	9	6	177.2645	0.7315	176.533	176.533	3.467	0.1496
GFP-MBD	1	9	7	29.5763	35.5109	-5.9346	5.9346	5.9346	0.1976
GFP-MBD	1	9	8	68.6607	87.8723	-19.2116	19.2116	19.2116	0.1469
GFP-MBD	1	9	9	177.9505	4.1003	173.8502	173.8502	6.1498	0.012
GFP-MBD	1	10	1	161.3696	174.2393	-12.8697	12.8697	12.8697	0.1667
GFP-MBD	1	10	2	35.118	34.9917	0.1263	0.1263	0.1263	0.1386
GFP-MBD	1	10	3	64.1231	91.2412	-27.118	27.118	27.118	0.1266
GFP-MBD	1	10	4	168.4373	0.5195	167.9178	167.9178	12.0822	0.1693
GFP-MBD	1	10	5	141.4273	149.598	-8.1707	8.1707	8.1707	0.1091
GFP-MBD	1	10	6	172.1766	0.7315	171.4451	171.4451	8.5549	0.1475
GFP-MBD	1	10	7	26.5146	35.5109	-8.9963	8.9963	8.9963	0.2003
GFP-MBD	1	10	8	67.1662	87.8723	-20.7061	20.7061	20.7061	0.1454
GFP-MBD	1	10	9	16.9325	4.1003	12.8321	12.8321	12.8321	0.0369
GFP-MBD	1	11	1	160.3984	174.2393	-13.8409	13.8409	13.8409	0.1693
GFP-MBD	1	11	2	34.3065	34.9917	-0.6851	0.6851	0.6851	0.1364
GFP-MBD	1	11	3	60.2183	91.2412	-31.0228	31.0228	31.0228	0.1451
GFP-MBD	1	11	4	171.6862	0.5195	171.1667	171.1667	8.8333	0.1907
GFP-MBD	1	11	5	138.5222	149.598	-11.0758	11.0758	11.0758	0.14
GFP-MBD	1	11	6	173.1777	0.7315	172.4462	172.4462	7.5538	0.1823
GFP-MBD	1	11	7	25.4537	35.5109	-10.0572	10.0572	10.0572	0.2115
GFP-MBD	1	11	8	57.5776	87.8723	-30.2947	30.2947	30.2947	0.1789
GFP-MBD	1	11	9	22.6891	4.1003	18.5887	18.5887	18.5887	0.0529
GFP-MBD	1	12	1	154.9629	174.2393	-19.2764	19.2764	19.2764	0.1616
GFP-MBD	1	12	2	28.3982	34.9917	-6.5935	6.5935	6.5935	0.1615
GFP-MBD	1	12	3	58.3669	91.2412	-32.8743	32.8743	32.8743	0.1904
GFP-MBD	1	12	4	168.5515	0.5195	168.032	168.032	11.968	0.1962
GFP-MBD	1	12	5	139.0231	149.598	-10.5749	10.5749	10.5749	0.1302
GFP-MBD	1	12	6	169.1554	0.7315	168.4239	168.4239	11.5761	0.1609
GFP-MBD	1	12	7	23.7123	35.5109	-11.7986	11.7986	11.7986	0.2046
GFP-MBD	1	12	8	53.2134	87.8723	-34.6589	34.6589	34.6589	0.1879
GFP-MBD	1	12	9	27.4203	4.1003	23.3199	23.3199	23.3199	0.113
GFP-MBD	1	13	1	151.7835	174.2393	-22.4557	22.4557	22.4557	0.1806
GFP-MBD	1	13	2	28.8121	34.9917	-6.1796	6.1796	6.1796	0.1562
GFP-MBD	1	13	3	58.4092	91.2412	-32.832	32.832	32.832	0.1853
GFP-MBD	1	13	4	164.6483	0.5195	164.1288	164.1288	15.8712	0.2001
GFP-MBD	1	13	5	134.7204	149.598	-14.8776	14.8776	14.8776	0.1634
GFP-MBD	1	13	6	164.6871	0.7315	163.9557	163.9557	16.0443	0.1759
GFP-MBD	1	13	7	18.3515	35.5109	-17.1594	17.1594	17.1594	0.1891
GFP-MBD	1	13	8	49.2287	87.8723	-38.6436	38.6436	38.6436	0.1985
GFP-MBD	1	13	9	31.189	4.1003	27.0886	27.0886	27.0886	0.1328
GFP-MBD	2	1	1	162.2763	90.0311	72.2452	72.2452	72.2452	0.12
GFP-MBD	2	1	2	34.401	10.6796	23.7214	23.7214	23.7214	0.1792
GFP-MBD	2	1	3	29.5178	179.8379	-150.3201	150.3201	29.6799	0.0984
GFP-MBD	2	1	4	34.1186	5.0914	29.0271	29.0271	29.0271	0.0598
GFP-MBD	2	1	5	76.1192	164.2872	-88.1681	88.1681	88.1681	0.0933
GFP-MBD	2	1	6	146.2944	161.463	-15.1686	15.1686	15.1686	0.1745
GFP-MBD	2	1	7	33.2394	87.6746	-54.4352	54.4352	54.4352	0.2526
GFP-MBD	2	1	8	45.6012	24.4843	21.1169	21.1169	21.1169	0.1182
GFP-MBD	2	1	9	63.6492	0.4106	63.2386	63.2386	63.2386	0.0486
GFP-MBD	2	1	10	28.3488	0.7257	27.6231	27.6231	27.6231	0.1266
GFP-MBD	2	1	11	167.639	153.0669	14.5721	14.5721	14.5721	0.2131
GFP-MBD	2	2	1	157.1125	90.0311	67.0814	67.0814	67.0814	0.0646
GFP-MBD	2	2	2	35.3461	10.6796	24.6665	24.6665	24.6665	0.1642
GFP-MBD	2	2	3	31.0854	179.8379	-148.7525	148.7525	31.2475	0.1204
GFP-MBD	2	2	4	37.6032	5.0914	32.5118	32.5118	32.5118	0.0935
GFP-MBD	2	2	5	65.1694	164.2872	-99.1179	99.1179	80.8821	0.0557
GFP-MBD	2	2	6	148.5721	161.463	-12.8909	12.8909	12.8909	0.1528
GFP-MBD	2	2	7	32.0764	87.6746	-55.5982	55.5982	55.5982	0.2348
GFP-MBD	2	2	8	36.1701	24.4843	11.6857	11.6857	11.6857	0.1699
GFP-MBD	2	2	9	28.9631	0.4106	28.5525	28.5525	28.5525	0.0333
GFP-MBD	2	2	10	27.3466	0.6473	26.6993	26.6993	26.6993	0.1133
GFP-MBD	2	2	11	165.6684	153.0669	12.6015	12.6015	12.6015	0.1935
GFP-MBD	2	3	1	136.5374	90.0311	46.5063	46.5063	46.5063	0.1371
GFP-MBD	2	3	2	31.7953	10.6796	21.1156	21.1156	21.1156	0.1578
GFP-MBD	2	3	3	24.362	179.8379	-155.4759	155.4759	24.5241	0.107
GFP-MBD	2	3	4	40.4491	5.0914	35.3577	35.3577	35.3577	0.1403
GFP-MBD	2	3	5	71.0342	164.2872	-93.2531	93.2531	86.7469	0.0297
GFP-MBD	2	3	6	148.1857	161.463	-13.2773	13.2773	13.2773	0.1826
GFP-MBD	2	3	7	25.8602	87.6746	-61.8144	61.8144	61.8144	0.1879
GFP-MBD	2	3	8	38.3715	24.4843	13.8872	13.8872	13.8872	0.2004
GFP-MBD	2	3	9	18.23	0.4106	17.8194	17.8194	17.8194	0.0282
GFP-MBD	2	3	10	25.7508	0.6473	25.1034	25.1034	25.1034	0.1317
GFP-MBD	2	3	11	158.6095	153.0669	5.5426	5.5426	5.5426	0.2097
GFP-MBD	2	4	1	142.0836	90.0311	52.0525	52.0525	52.0525	0.0722
GFP-MBD	2	4	2	27.0858	10.6796	16.4061	16.4061	16.4061	0.1657
GFP-MBD	2	4	3	27.2697	179.8379	-152.5682	152.5682	27.4318	0.1434
GFP-MBD	2	4	4	40.268	5.0914	35.1765	35.1765	35.1765	0.1234
GFP-MBD	2	4	5	7.5715	164.2872	-156.7157	156.7157	23.2843	0.0221
GFP-MBD	2	4	6	144.9914	161.463	-16.4716	16.4716	16.4716	0.2011
GFP-MBD	2	4	7	24.1423	87.6746	-63.5323	63.5323	63.5323	0.1635
GFP-MBD	2	4	8	33.5899	24.4843	9.1056	9.1056	9.1056	0.1983
GFP-MBD	2	4	9	32.9752	0.4106	32.5646	32.5646	32.5646	0.0219
GFP-MBD	2	4	10	19.1701	0.6473	18.5228	18.5228	18.5228	0.1469
GFP-MBD	2	4	11	153.7961	153.0669	0.7292	0.7292	0.7292	0.221
GFP-MBD	2	5	1	125.8925	90.0311	35.8614	35.8614	35.8614	0.1138
GFP-MBD	2	5	2	21.5028	10.6796	10.8232	10.8232	10.8232	0.121
GFP-MBD	2	5	3	25.0853	179.8379	-154.7525	154.7525	25.2475	0.0913
GFP-MBD	2	5	4	35.4521	5.0914	30.3607	30.3607	30.3607	0.1167
GFP-MBD	2	5	5	159.6479	164.2872	-4.6394	4.6394	4.6394	0.0613
GFP-MBD	2	5	6	139.4601	161.463	-22.0028	22.0028	22.0028	0.2024
GFP-MBD	2	5	7	24.381	87.6746	-63.2936	63.2936	63.2936	0.139
GFP-MBD	2	5	8	30.1643	24.4843	5.68	5.68	5.68	0.14
GFP-MBD	2	5	9	177.3542	0.4106	176.9436	176.9436	3.0564	0.0568
GFP-MBD	2	5	10	12.4542	0.6473	11.8069	11.8069	11.8069	0.1586
GFP-MBD	2	5	11	148.5165	153.0669	-4.5504	4.5504	4.5504	0.2242
GFP-MBD	2	6	1	125.3499	90.0311	35.3188	35.3188	35.3188	0.0711
GFP-MBD	2	6	2	19.585	10.6796	8.9054	8.9054	8.9054	0.1441
GFP-MBD	2	6	3	12.013	179.8379	-167.8249	167.8249	12.1751	0.1399
GFP-MBD	2	6	4	25.8018	5.0914	20.7104	20.7104	20.7104	0.131
GFP-MBD	2	6	5	169.3769	164.2872	5.0896	5.0896	5.0896	0.0759
GFP-MBD	2	6	6	136.9072	161.463	-24.5558	24.5558	24.5558	0.2253
GFP-MBD	2	6	7	17.8464	87.6746	-69.8282	69.8282	69.8282	0.1505
GFP-MBD	2	6	8	27.1057	24.4843	2.6214	2.6214	2.6214	0.1681
GFP-MBD	2	6	9	13.5291	0.4106	13.1185	13.1185	13.1185	0.0658
GFP-MBD	2	6	10	5.1199	0.6473	4.4726	4.4726	4.4726	0.1569
GFP-MBD	2	6	11	145.004	153.0669	-8.0629	8.0629	8.0629	0.2399
GFP-MBD	2	7	1	125.2987	90.0311	35.2676	35.2676	35.2676	0.0844
GFP-MBD	2	7	2	19.1967	10.6796	8.5171	8.5171	8.5171	0.1536
GFP-MBD	2	7	3	8.3612	179.8379	-171.4767	171.4767	8.5233	0.1628
GFP-MBD	2	7	4	15.9925	5.0914	10.9011	10.9011	10.9011	0.1316
GFP-MBD	2	7	5	154.1104	164.2872	-10.1769	10.1769	10.1769	0.1153
GFP-MBD	2	7	6	134.4794	161.463	-26.9836	26.9836	26.9836	0.234
GFP-MBD	2	7	7	13.6843	87.6746	-73.9903	73.9903	73.9903	0.1799
GFP-MBD	2	7	8	24.2481	24.4843	-0.2362	0.2362	0.2362	0.1904
GFP-MBD	2	7	9	9.052	0.4106	8.6414	8.6414	8.6414	0.1099
GFP-MBD	2	7	10	177.3199	0.6473	176.6725	176.6725	3.3275	0.2198
GFP-MBD	2	7	11	143.4502	153.0669	-9.6167	9.6167	9.6167	0.2436
GFP-MBD	2	8	1	134.9692	90.0311	44.9381	44.9381	44.9381	0.0857
GFP-MBD	2	8	2	12.9342	10.6796	2.2545	2.2545	2.2545	0.1676
GFP-MBD	2	8	3	4.1428	179.8379	-175.6951	175.6951	4.3049	0.2002
GFP-MBD	2	8	4	11.136	5.0914	6.0446	6.0446	6.0446	0.1526
GFP-MBD	2	8	5	154.8622	162.4293	-7.5672	7.5672	7.5672	0.1366
GFP-MBD	2	8	6	131.0521	160.2663	-29.2143	29.2143	29.2143	0.213
GFP-MBD	2	8	7	7.6817	86.5908	-78.9091	78.9091	78.9091	0.1313
GFP-MBD	2	8	8	21.7208	26.072	-4.3513	4.3513	4.3513	0.1745
GFP-MBD	2	8	9	179.5865	0.2428	179.3437	179.3437	0.6563	0.1231
GFP-MBD	2	8	10	175.2831	0.7273	174.5559	174.5559	5.4441	0.212
GFP-MBD	2	8	11	141.0397	153.0669	-12.0272	12.0272	12.0272	0.285
GFP-MBD	2	9	1	117.1681	90.0311	27.137	27.137	27.137	0.1024
GFP-MBD	2	9	2	16.4767	10.6796	5.7971	5.7971	5.7971	0.1997
GFP-MBD	2	9	3	0.2468	179.8379	-179.5911	179.5911	0.4089	0.1831
GFP-MBD	2	9	4	3.7805	5.0914	-1.3109	1.3109	1.3109	0.1643
GFP-MBD	2	9	5	156.7094	162.4293	-5.7199	5.7199	5.7199	0.1943
GFP-MBD	2	9	6	132.7539	160.0177	-27.2638	27.2638	27.2638	0.2048
GFP-MBD	2	9	7	8.7516	86.3355	-77.5838	77.5838	77.5838	0.1299
GFP-MBD	2	9	8	15.4464	26.6703	-11.2239	11.2239	11.2239	0.2066
GFP-MBD	2	9	9	178.8559	0.3468	178.5091	178.5091	1.4909	0.1395
GFP-MBD	2	9	10	171.7816	0.7273	171.0544	171.0544	8.9456	0.2464
GFP-MBD	2	9	11	140.7006	153.0669	-12.3663	12.3663	12.3663	0.2786
GFP-MBD	2	10	1	125.5646	90.0311	35.5335	35.5335	35.5335	0.1401
GFP-MBD	2	10	2	14.4138	10.6796	3.7342	3.7342	3.7342	0.2299
GFP-MBD	2	10	3	177.1779	179.8379	-2.66	2.66	2.66	0.188
GFP-MBD	2	10	4	0.2953	5.0914	-4.7961	4.7961	4.7961	0.1527
GFP-MBD	2	10	5	158.2448	162.4293	-4.1845	4.1845	4.1845	0.1639
GFP-MBD	2	10	6	132.8254	160.0177	-27.1923	27.1923	27.1923	0.198
GFP-MBD	2	10	7	175.5765	86.3355	89.241	89.241	89.241	0.1481
GFP-MBD	2	10	8	15.6552	26.6703	-11.0151	11.0151	11.0151	0.1904
GFP-MBD	2	10	9	177.8105	0.3468	177.4637	177.4637	2.5363	0.1404
GFP-MBD	2	10	10	168.4057	0.7273	167.6784	167.6784	12.3216	0.2192
GFP-MBD	2	10	11	140.4798	153.0669	-12.5871	12.5871	12.5871	0.2811
GFP-MBD	2	11	1	123.8894	90.0311	33.8583	33.8583	33.8583	0.1235
GFP-MBD	2	11	2	10.6017	10.6796	-0.07799	0.07799	0.07799	0.1992
GFP-MBD	2	11	3	174.8983	179.8379	-4.9396	4.9396	4.9396	0.2127
GFP-MBD	2	11	4	175.1452	5.3784	169.7669	169.7669	10.2331	0.176
GFP-MBD	2	11	5	163.3108	160.7383	2.5725	2.5725	2.5725	0.1891
GFP-MBD	2	11	6	130.8045	159.4617	-28.6572	28.6572	28.6572	0.1852
GFP-MBD	2	11	7	170.5283	86.0394	84.4889	84.4889	84.4889	0.1371
GFP-MBD	2	11	8	11.25	26.6703	-15.4203	15.4203	15.4203	0.1842
GFP-MBD	2	11	9	174.198	0.1805	174.0174	174.0174	5.9826	0.1538
GFP-MBD	2	11	10	169.357	0.7273	168.6297	168.6297	11.3703	0.2407
GFP-MBD	2	11	11	141.4917	152.7736	-11.2819	11.2819	11.2819	0.27
GFP-MBD	2	12	1	133.6273	90.7393	42.888	42.888	42.888	0.1512
GFP-MBD	2	12	2	9.2557	10.6796	-1.4239	1.4239	1.4239	0.2052
GFP-MBD	2	12	3	177.1734	179.8379	-2.6645	2.6645	2.6645	0.1953
GFP-MBD	2	12	4	177.889	5.3784	172.5107	172.5107	7.4893	0.163
GFP-MBD	2	12	5	163.5307	160.7383	2.7924	2.7924	2.7924	0.1622
GFP-MBD	2	12	6	126.9695	159.4617	-32.4922	32.4922	32.4922	0.1627
GFP-MBD	2	12	7	164.2312	86.0394	78.1918	78.1918	78.1918	0.133
GFP-MBD	2	12	8	11.3907	26.6703	-15.2796	15.2796	15.2796	0.163
GFP-MBD	2	12	9	178.3719	0.1805	178.1914	178.1914	1.8086	0.1711
GFP-MBD	2	12	10	168.1402	0.7273	167.4129	167.4129	12.5871	0.2151
GFP-MBD	2	12	11	143.5589	152.7736	-9.2147	9.2147	9.2147	0.259
GFP-MBD	2	13	1	122.2059	90.7393	31.4667	31.4667	31.4667	0.1448
GFP-MBD	2	13	2	10.9733	10.9503	0.02299	0.02299	0.02299	0.2188
GFP-MBD	2	13	3	177.2876	179.9552	-2.6675	2.6675	2.6675	0.2443
GFP-MBD	2	13	4	174.2871	5.3784	168.9088	168.9088	11.0912	0.1315
GFP-MBD	2	13	5	163.8156	160.7383	3.0773	3.0773	3.0773	0.2168
GFP-MBD	2	13	6	126.3659	159.4617	-33.0959	33.0959	33.0959	0.1565
GFP-MBD	2	13	7	161.939	86.0394	75.8997	75.8997	75.8997	0.1638
GFP-MBD	2	13	8	7.4922	28.8713	-21.3791	21.3791	21.3791	0.1794
GFP-MBD	2	13	9	175.6684	0.277	175.3913	175.3913	4.6087	0.1654
GFP-MBD	2	13	10	173.8718	0.7376	173.1342	173.1342	6.8658	0.238
GFP-MBD	2	13	11	145.3193	152.7736	-7.4543	7.4543	7.4543	0.2382
GFP-MBD	3	1	1	172.0325	167.0062	5.0263	5.0263	5.0263	0.1905
GFP-MBD	3	1	2	150.1386	170.0521	-19.9135	19.9135	19.9135	0.2315
GFP-MBD	3	1	3	167.7791	31.9572	135.822	135.822	44.178	0.1812
GFP-MBD	3	1	4	30.1443	91.1834	-61.0391	61.0391	61.0391	0.1693
GFP-MBD	3	1	5	17.1083	28.6475	-11.5392	11.5392	11.5392	0.2394
GFP-MBD	3	1	6	31.7666	32.2115	-0.4449	0.4449	0.4449	0.1994
GFP-MBD	3	1	7	90.4593	93.6726	-3.2132	3.2132	3.2132	0.2071
GFP-MBD	3	1	8	0.6793	39.8501	-39.1708	39.1708	39.1708	0.2163
GFP-MBD	3	1	9	59.4797	174.4997	-115.02	115.02	64.98	0.0648
GFP-MBD	3	1	10	9.4161	174.5404	-165.1243	165.1243	14.8757	0.2059
GFP-MBD	3	2	1	170.9103	167.0062	3.9041	3.9041	3.9041	0.1771
GFP-MBD	3	2	2	152.004	170.0521	-18.0481	18.0481	18.0481	0.2331
GFP-MBD	3	2	3	160.1666	31.9572	128.2094	128.2094	51.7906	0.1596
GFP-MBD	3	2	4	24.4173	91.1834	-66.7662	66.7662	66.7662	0.184
GFP-MBD	3	2	5	14.1941	29.2501	-15.056	15.056	15.056	0.2381
GFP-MBD	3	2	6	34.0673	32.2115	1.8557	1.8557	1.8557	0.2049
GFP-MBD	3	2	7	92.9511	93.6726	-0.7214	0.7214	0.7214	0.1539
GFP-MBD	3	2	8	176.9746	39.8501	137.1245	137.1245	42.8755	0.1751
GFP-MBD	3	2	9	61.5339	174.4997	-112.9658	112.9658	67.0342	0.0416
GFP-MBD	3	2	10	3.5764	174.5404	-170.9639	170.9639	9.0361	0.1811
GFP-MBD	3	3	1	169.741	167.0062	2.7348	2.7348	2.7348	0.1723
GFP-MBD	3	3	2	156.2035	170.0521	-13.8485	13.8485	13.8485	0.2306
GFP-MBD	3	3	3	157.7694	31.9572	125.8122	125.8122	54.1878	0.1637
GFP-MBD	3	3	4	27.5985	91.1834	-63.585	63.585	63.585	0.1749
GFP-MBD	3	3	5	14.1361	29.2501	-15.114	15.114	15.114	0.2455
GFP-MBD	3	3	6	31.4317	32.2115	-0.7798	0.7798	0.7798	0.2021
GFP-MBD	3	3	7	93.6747	93.6726	0.002138	0.002138	0.002138	0.1891
GFP-MBD	3	3	8	177.8592	39.8501	138.009	138.009	41.991	0.1713
GFP-MBD	3	3	9	36.139	174.4997	-138.3607	138.3607	41.6393	0.0316
GFP-MBD	3	3	10	179.1273	174.8762	4.2512	4.2512	4.2512	0.185
GFP-MBD	3	4	1	161.5309	167.0062	-5.4753	5.4753	5.4753	0.1833
GFP-MBD	3	4	2	154.5282	170.0521	-15.5239	15.5239	15.5239	0.2406
GFP-MBD	3	4	3	159.4007	31.9572	127.4435	127.4435	52.5565	0.1395
GFP-MBD	3	4	4	22.5485	91.1834	-68.6349	68.6349	68.6349	0.1731
GFP-MBD	3	4	5	12.621	29.2501	-16.6291	16.6291	16.6291	0.2478
GFP-MBD	3	4	6	31.7372	32.2115	-0.4743	0.4743	0.4743	0.2317
GFP-MBD	3	4	7	96.2968	93.6726	2.6242	2.6242	2.6242	0.175
GFP-MBD	3	4	8	178.7235	40.4862	138.2373	138.2373	41.7627	0.1587
GFP-MBD	3	4	9	37.2177	174.4997	-137.282	137.282	42.718	0.0588
GFP-MBD	3	4	10	171.3088	174.8762	-3.5674	3.5674	3.5674	0.1771
GFP-MBD	3	5	1	156.6939	166.8382	-10.1443	10.1443	10.1443	0.1802
GFP-MBD	3	5	2	152.0138	170.0521	-18.0383	18.0383	18.0383	0.2783
GFP-MBD	3	5	3	153.2328	32.9624	120.2704	120.2704	59.7296	0.1149
GFP-MBD	3	5	4	22.65	91.5721	-68.9221	68.9221	68.9221	0.1538
GFP-MBD	3	5	5	13.3773	28.4471	-15.0698	15.0698	15.0698	0.2185
GFP-MBD	3	5	6	32.1353	31.1303	1.005	1.005	1.005	0.2173
GFP-MBD	3	5	7	94.9901	93.6726	1.3175	1.3175	1.3175	0.1702
GFP-MBD	3	5	8	1.7993	40.4862	-38.6868	38.6868	38.6868	0.1471
GFP-MBD	3	5	9	29.252	173.9724	-144.7205	144.7205	35.2795	0.0789
GFP-MBD	3	5	10	168.9664	175.1298	-6.1634	6.1634	6.1634	0.1766
GFP-MBD	3	6	1	154.5243	168.7435	-14.2192	14.2192	14.2192	0.1877
GFP-MBD	3	6	2	153.1055	170.0754	-16.9699	16.9699	16.9699	0.2568
GFP-MBD	3	6	3	153.0877	32.9624	120.1253	120.1253	59.8747	0.146
GFP-MBD	3	6	4	24.2943	91.5456	-67.2512	67.2512	67.2512	0.1653
GFP-MBD	3	6	5	12.3464	28.4471	-16.1007	16.1007	16.1007	0.2189
GFP-MBD	3	6	6	30.9912	31.1303	-0.1391	0.1391	0.1391	0.2336
GFP-MBD	3	6	7	93.1861	93.5787	-0.3926	0.3926	0.3926	0.1675
GFP-MBD	3	6	8	4.7978	40.0853	-35.2875	35.2875	35.2875	0.1532
GFP-MBD	3	6	9	0.5905	170.9992	-170.4087	170.4087	9.5913	0.0508
GFP-MBD	3	6	10	162.6902	174.844	-12.1537	12.1537	12.1537	0.2043
GFP-MBD	3	7	1	149.4529	168.6725	-19.2196	19.2196	19.2196	0.2183
GFP-MBD	3	7	2	153.3504	170.555	-17.2046	17.2046	17.2046	0.2374
GFP-MBD	3	7	3	156.3979	32.9624	123.4355	123.4355	56.5645	0.1361
GFP-MBD	3	7	4	21.6041	91.5456	-69.9415	69.9415	69.9415	0.191
GFP-MBD	3	7	5	9.0487	28.4471	-19.3984	19.3984	19.3984	0.2288
GFP-MBD	3	7	6	31.0149	31.1303	-0.1154	0.1154	0.1154	0.259
GFP-MBD	3	7	7	94.3066	93.5787	0.7279	0.7279	0.7279	0.1618
GFP-MBD	3	7	8	5.0038	40.0853	-35.0815	35.0815	35.0815	0.1817
GFP-MBD	3	7	9	178.4232	170.9992	7.424	7.424	7.424	0.1177
GFP-MBD	3	7	10	155.7337	174.4812	-18.7475	18.7475	18.7475	0.2326
GFP-MBD	3	8	1	149.8329	168.8699	-19.037	19.037	19.037	0.243
GFP-MBD	3	8	2	156.3067	170.555	-14.2483	14.2483	14.2483	0.2603
GFP-MBD	3	8	3	154.5691	32.9624	121.6067	121.6067	58.3933	0.1273
GFP-MBD	3	8	4	20.4528	91.5456	-71.0928	71.0928	71.0928	0.1885
GFP-MBD	3	8	5	8.4271	28.4471	-20.02	20.02	20.02	0.2406
GFP-MBD	3	8	6	29.3329	31.1303	-1.7974	1.7974	1.7974	0.2488
GFP-MBD	3	8	7	89.1192	93.1856	-4.0663	4.0663	4.0663	0.1753
GFP-MBD	3	8	8	177.0505	40.0853	136.9652	136.9652	43.0348	0.2066
GFP-MBD	3	8	9	176.6173	172.7389	3.8784	3.8784	3.8784	0.1691
GFP-MBD	3	8	10	154.5078	174.4812	-19.9734	19.9734	19.9734	0.2342
GFP-MBD	3	9	1	148.5145	168.8699	-20.3554	20.3554	20.3554	0.242
GFP-MBD	3	9	2	157.0073	170.6704	-13.6631	13.6631	13.6631	0.2921
GFP-MBD	3	9	3	153.7223	34.5396	119.1827	119.1827	60.8173	0.1515
GFP-MBD	3	9	4	16.1943	91.5456	-75.3513	75.3513	75.3513	0.1774
GFP-MBD	3	9	5	8.1881	28.4471	-20.259	20.259	20.259	0.2493
GFP-MBD	3	9	6	29.3714	31.1303	-1.7588	1.7588	1.7588	0.2557
GFP-MBD	3	9	7	88.8561	93.1856	-4.3294	4.3294	4.3294	0.1575
GFP-MBD	3	9	8	171.6519	42.2463	129.4056	129.4056	50.5944	0.2075
GFP-MBD	3	9	9	170.316	172.2613	-1.9453	1.9453	1.9453	0.199
GFP-MBD	3	9	10	153.8655	174.731	-20.8656	20.8656	20.8656	0.2573
GFP-MBD	3	10	1	148.8046	168.8699	-20.0653	20.0653	20.0653	0.2585
GFP-MBD	3	10	2	154.4765	170.6704	-16.1939	16.1939	16.1939	0.3314
GFP-MBD	3	10	3	152.5311	34.5396	117.9915	117.9915	62.0085	0.1464
GFP-MBD	3	10	4	14.3416	91.5456	-77.204	77.204	77.204	0.169
GFP-MBD	3	10	5	6.4291	28.4471	-22.018	22.018	22.018	0.2528
GFP-MBD	3	10	6	29.4376	31.1303	-1.6927	1.6927	1.6927	0.2715
GFP-MBD	3	10	7	91.4826	93.1856	-1.703	1.703	1.703	0.1744
GFP-MBD	3	10	8	171.3599	42.2463	129.1136	129.1136	50.8864	0.2137
GFP-MBD	3	10	9	166.5121	172.2613	-5.7492	5.7492	5.7492	0.2231
GFP-MBD	3	10	10	152.0043	174.731	-22.7267	22.7267	22.7267	0.2593
GFP-MBD	3	11	1	145.6579	168.8699	-23.212	23.212	23.212	0.2825
GFP-MBD	3	11	2	153.2087	170.8147	-17.6059	17.6059	17.6059	0.3158
GFP-MBD	3	11	3	156.8727	32.9846	123.888	123.888	56.112	0.1579
GFP-MBD	3	11	4	8.1836	91.5456	-83.362	83.362	83.362	0.1972
GFP-MBD	3	11	5	5.8277	28.4471	-22.6194	22.6194	22.6194	0.2609
GFP-MBD	3	11	6	27.6339	31.1303	-3.4964	3.4964	3.4964	0.2369
GFP-MBD	3	11	7	84.7017	92.8782	-8.1766	8.1766	8.1766	0.1323
GFP-MBD	3	11	8	172.4512	42.2463	130.2048	130.2048	49.7952	0.2229
GFP-MBD	3	11	9	164.8211	172.2613	-7.4402	7.4402	7.4402	0.2474
GFP-MBD	3	11	10	150.743	174.731	-23.9881	23.9881	23.9881	0.2522
GFP-MBD	3	12	1	141.8597	168.8806	-27.0209	27.0209	27.0209	0.302
GFP-MBD	3	12	2	152.8418	171.0641	-18.2223	18.2223	18.2223	0.3307
GFP-MBD	3	12	3	156.4705	32.9846	123.4858	123.4858	56.5142	0.1384
GFP-MBD	3	12	4	4.9135	91.5456	-86.6321	86.6321	86.6321	0.1764
GFP-MBD	3	12	5	4.1964	28.4471	-24.2507	24.2507	24.2507	0.2591
GFP-MBD	3	12	6	22.3149	31.1303	-8.8153	8.8153	8.8153	0.2568
GFP-MBD	3	12	7	89.8496	92.8782	-3.0287	3.0287	3.0287	0.1369
GFP-MBD	3	12	8	178.0294	41.6658	136.3636	136.3636	43.6364	0.2118
GFP-MBD	3	12	9	163.5229	172.2613	-8.7384	8.7384	8.7384	0.2718
GFP-MBD	3	12	10	153.119	174.6673	-21.5482	21.5482	21.5482	0.2534
GFP-MBD	3	13	1	143.1919	168.4235	-25.2317	25.2317	25.2317	0.3152
GFP-MBD	3	13	2	152.0676	169.6639	-17.5963	17.5963	17.5963	0.3356
GFP-MBD	3	13	3	152.1122	32.753	119.3592	119.3592	60.6408	0.1441
GFP-MBD	3	13	4	7.621	91.5395	-83.9185	83.9185	83.9185	0.1823
GFP-MBD	3	13	5	1.0806	29.9227	-28.8421	28.8421	28.8421	0.2735
GFP-MBD	3	13	6	14.0991	31.1303	-17.0312	17.0312	17.0312	0.2756
GFP-MBD	3	13	7	80.6386	91.8774	-11.2389	11.2389	11.2389	0.1756
GFP-MBD	3	13	8	177.8578	42.9033	134.9546	134.9546	45.0454	0.213
GFP-MBD	3	13	9	161.1781	172.4009	-11.2228	11.2228	11.2228	0.2583
GFP-MBD	3	13	10	153.954	174.798	-20.844	20.844	20.844	0.2469
GFP-MBD	4	1	1	20.1982	164.0229	-143.8247	143.8247	36.1753	0.0741
GFP-MBD	4	1	2	152.8973	9.7132	143.1842	143.1842	36.8158	0.0442
GFP-MBD	4	1	3	151.5438	94.9985	56.5452	56.5452	56.5452	0.0214
GFP-MBD	4	1	4	162.9086	84.9613	77.9473	77.9473	77.9473	0.1377
GFP-MBD	4	1	5	150.3168	42.1979	108.1189	108.1189	71.8811	0.0688
GFP-MBD	4	1	6	146.5798	174.1705	-27.5907	27.5907	27.5907	0.1362
GFP-MBD	4	2	1	35.6443	166.3751	-130.7309	130.7309	49.2691	0.0846
GFP-MBD	4	2	2	153.6481	9.7724	143.8757	143.8757	36.1243	0.0605
GFP-MBD	4	2	3	13.648	99.9531	-86.305	86.305	86.305	0.0534
GFP-MBD	4	2	4	155.3239	84.9613	70.3627	70.3627	70.3627	0.1313
GFP-MBD	4	2	5	2.0869	41.9697	-39.8829	39.8829	39.8829	0.085
GFP-MBD	4	2	6	149.4018	173.3981	-23.9963	23.9963	23.9963	0.1857
GFP-MBD	4	3	1	24.102	166.3751	-142.2731	142.2731	37.7269	0.0947
GFP-MBD	4	3	2	2.7858	9.7724	-6.9866	6.9866	6.9866	0.0675
GFP-MBD	4	3	3	15.4581	99.9531	-84.4949	84.4949	84.4949	0.0665
GFP-MBD	4	3	4	155.2583	84.9613	70.2971	70.2971	70.2971	0.1037
GFP-MBD	4	3	5	16.095	41.9697	-25.8747	25.8747	25.8747	0.113
GFP-MBD	4	3	6	150.861	173.3981	-22.5371	22.5371	22.5371	0.2337
GFP-MBD	4	4	1	19.074	168.3109	-149.2369	149.2369	30.7631	0.1045
GFP-MBD	4	4	2	16.2499	9.7724	6.4774	6.4774	6.4774	0.0981
GFP-MBD	4	4	3	12.6008	97.5662	-84.9654	84.9654	84.9654	0.0474
GFP-MBD	4	4	4	147.9133	84.9613	62.952	62.952	62.952	0.0857
GFP-MBD	4	4	5	16.6153	41.9697	-25.3544	25.3544	25.3544	0.1328
GFP-MBD	4	4	6	153.813	173.7509	-19.9378	19.9378	19.9378	0.2253
GFP-MBD	4	5	1	0.4776	167.5824	-167.1048	167.1048	12.8952	0.0907
GFP-MBD	4	5	2	3.3578	10.0871	-6.7293	6.7293	6.7293	0.1195
GFP-MBD	4	5	3	75.447	96.7398	-21.2929	21.2929	21.2929	0.0251
GFP-MBD	4	5	4	146.4977	85.7239	60.7738	60.7738	60.7738	0.0163
GFP-MBD	4	5	5	16.4864	40.704	-24.2176	24.2176	24.2176	0.19
GFP-MBD	4	5	6	153.6265	174.0127	-20.3862	20.3862	20.3862	0.2246
GFP-MBD	4	6	1	170.1335	167.5824	2.5511	2.5511	2.5511	0.1095
GFP-MBD	4	6	2	15.1121	10.2496	4.8625	4.8625	4.8625	0.112
GFP-MBD	4	6	3	69.2761	95.0758	-25.7997	25.7997	25.7997	0.0459
GFP-MBD	4	6	4	62.4439	85.7239	-23.2801	23.2801	23.2801	0.0188
GFP-MBD	4	6	5	13.5015	40.704	-27.2025	27.2025	27.2025	0.1733
GFP-MBD	4	6	6	153.3701	174.0127	-20.6426	20.6426	20.6426	0.2106
GFP-MBD	4	7	1	164.0055	167.5824	-3.5769	3.5769	3.5769	0.1384
GFP-MBD	4	7	2	30.3044	10.2496	20.0548	20.0548	20.0548	0.1212
GFP-MBD	4	7	3	69.6262	95.0758	-25.4496	25.4496	25.4496	0.0886
GFP-MBD	4	7	4	94.4772	85.7239	8.7533	8.7533	8.7533	0.0722
GFP-MBD	4	7	5	16.2617	40.704	-24.4423	24.4423	24.4423	0.1873
GFP-MBD	4	7	6	150.1391	174.0127	-23.8736	23.8736	23.8736	0.2367
GFP-MBD	4	8	1	165.5953	167.5824	-1.9871	1.9871	1.9871	0.1484
GFP-MBD	4	8	2	28.5604	10.2496	18.3108	18.3108	18.3108	0.1365
GFP-MBD	4	8	3	55.3395	95.0758	-39.7363	39.7363	39.7363	0.151
GFP-MBD	4	8	4	84.9625	85.7239	-0.7614	0.7614	0.7614	0.0229
GFP-MBD	4	8	5	14.1065	40.704	-26.5975	26.5975	26.5975	0.174
GFP-MBD	4	8	6	151.9807	174.0127	-22.032	22.032	22.032	0.2337
GFP-MBD	4	9	1	161.4633	167.5824	-6.1191	6.1191	6.1191	0.1622
GFP-MBD	4	9	2	33.1341	10.2496	22.8845	22.8845	22.8845	0.1674
GFP-MBD	4	9	3	55.2709	95.0758	-39.8049	39.8049	39.8049	0.1449
GFP-MBD	4	9	4	92.9054	86.0335	6.8719	6.8719	6.8719	0.0636
GFP-MBD	4	9	5	13.3305	40.704	-27.3735	27.3735	27.3735	0.2171
GFP-MBD	4	9	6	149.563	174.0127	-24.4497	24.4497	24.4497	0.2557
GFP-MBD	4	10	1	160.9327	167.5824	-6.6497	6.6497	6.6497	0.1987
GFP-MBD	4	10	2	30.1752	10.2496	19.9256	19.9256	19.9256	0.2036
GFP-MBD	4	10	3	53.0763	95.0758	-41.9996	41.9996	41.9996	0.1578
GFP-MBD	4	10	4	87.777	86.0335	1.7436	1.7436	1.7436	0.0857
GFP-MBD	4	10	5	6.1628	40.704	-34.5412	34.5412	34.5412	0.1971
GFP-MBD	4	10	6	147.4415	174.0127	-26.5712	26.5712	26.5712	0.2488
GFP-MBD	4	11	1	163.8928	167.5824	-3.6896	3.6896	3.6896	0.215
GFP-MBD	4	11	2	33.1409	10.2496	22.8913	22.8913	22.8913	0.2441
GFP-MBD	4	11	3	47.2564	95.0758	-47.8194	47.8194	47.8194	0.1888
GFP-MBD	4	11	4	81.282	85.5783	-4.2963	4.2963	4.2963	0.0987
GFP-MBD	4	11	5	2.0751	40.704	-38.6289	38.6289	38.6289	0.1831
GFP-MBD	4	11	6	146.3938	173.8008	-27.407	27.407	27.407	0.2764
GFP-MBD	4	12	1	165.1759	167.5824	-2.4065	2.4065	2.4065	0.2306
GFP-MBD	4	12	2	32.0957	10.2496	21.8461	21.8461	21.8461	0.2385
GFP-MBD	4	12	3	54.2171	95.7096	-41.4924	41.4924	41.4924	0.2071
GFP-MBD	4	12	4	85.049	85.5783	-0.5292	0.5292	0.5292	0.0952
GFP-MBD	4	12	5	179.4207	40.704	138.7167	138.7167	41.2833	0.1799
GFP-MBD	4	12	6	145.3718	173.5284	-28.1566	28.1566	28.1566	0.2734
GFP-MBD	4	13	1	161.9213	167.5824	-5.6611	5.6611	5.6611	0.215
GFP-MBD	4	13	2	30.435	10.2031	20.2318	20.2318	20.2318	0.2543
GFP-MBD	4	13	3	48.1741	95.7096	-47.5355	47.5355	47.5355	0.1992
GFP-MBD	4	13	4	86.0558	85.5783	0.4776	0.4776	0.4776	0.0899
GFP-MBD	4	13	5	6.2729	40.704	-34.4311	34.4311	34.4311	0.1944
GFP-MBD	4	13	6	143.8471	173.5284	-29.6813	29.6813	29.6813	0.272
GFP-MBD	5	1	1	143.6314	29.9776	113.6538	113.6538	66.3462	0.1663
GFP-MBD	5	1	2	152.2927	167.969	-15.6762	15.6762	15.6762	0.1167
GFP-MBD	5	1	3	155.2564	176.9919	-21.7356	21.7356	21.7356	0.0748
GFP-MBD	5	1	4	168.6342	8.9884	159.6459	159.6459	20.3541	0.1801
GFP-MBD	5	1	5	156.4947	91.3275	65.1672	65.1672	65.1672	0.1237
GFP-MBD	5	1	6	143.7599	81.584	62.1759	62.1759	62.1759	0.2098
GFP-MBD	5	1	7	162.985	71.5785	91.4065	91.4065	88.5935	0.2179
GFP-MBD	5	1	8	166.6211	112.6308	53.9904	53.9904	53.9904	0.2133
GFP-MBD	5	1	9	136.4282	5.594	130.8342	130.8342	49.1658	0.2014
GFP-MBD	5	1	10	154.6208	178.7862	-24.1654	24.1654	24.1654	0.2163
GFP-MBD	5	2	1	137.8449	29.9776	107.8673	107.8673	72.1327	0.1199
GFP-MBD	5	2	2	162.8778	167.969	-5.0911	5.0911	5.0911	0.0684
GFP-MBD	5	2	3	149.1874	176.9919	-27.8045	27.8045	27.8045	0.0723
GFP-MBD	5	2	4	170.608	8.9884	161.6196	161.6196	18.3804	0.0819
GFP-MBD	5	2	5	160.6461	91.3275	69.3187	69.3187	69.3187	0.1023
GFP-MBD	5	2	6	142.4972	81.584	60.9131	60.9131	60.9131	0.1964
GFP-MBD	5	2	7	162.6405	71.5785	91.062	91.062	88.938	0.1456
GFP-MBD	5	2	8	160.9052	112.6308	48.2744	48.2744	48.2744	0.2069
GFP-MBD	5	2	9	144.564	5.594	138.97	138.97	41.03	0.1805
GFP-MBD	5	2	10	152.1242	178.7862	-26.662	26.662	26.662	0.2267
GFP-MBD	5	3	1	131.5552	29.9776	101.5776	101.5776	78.4224	0.0684
GFP-MBD	5	3	2	158.4297	167.969	-9.5393	9.5393	9.5393	0.0916
GFP-MBD	5	3	3	136.2146	176.9919	-40.7773	40.7773	40.7773	0.0517
GFP-MBD	5	3	4	156.3654	8.9884	147.377	147.377	32.623	0.1218
GFP-MBD	5	3	5	153.0181	91.3275	61.6906	61.6906	61.6906	0.0845
GFP-MBD	5	3	6	150.0295	81.584	68.4455	68.4455	68.4455	0.1197
GFP-MBD	5	3	7	169.3924	71.5785	97.8139	97.8139	82.1861	0.1204
GFP-MBD	5	3	8	147.2829	112.6308	34.6521	34.6521	34.6521	0.1413
GFP-MBD	5	3	9	144.8637	5.594	139.2697	139.2697	40.7303	0.1798
GFP-MBD	5	3	10	148.9947	178.7862	-29.7916	29.7916	29.7916	0.2061
GFP-MBD	5	4	1	122.8811	29.9776	92.9035	92.9035	87.0965	0.0422
GFP-MBD	5	4	2	144.5292	167.969	-23.4398	23.4398	23.4398	0.1072
GFP-MBD	5	4	3	134.4788	176.9919	-42.5131	42.5131	42.5131	0.0821
GFP-MBD	5	4	4	158.4179	8.9884	149.4295	149.4295	30.5705	0.1042
GFP-MBD	5	4	5	163.5512	91.3263	72.2249	72.2249	72.2249	0.1173
GFP-MBD	5	4	6	145.7789	79.6899	66.089	66.089	66.089	0.0852
GFP-MBD	5	4	7	169.6216	71.5785	98.0431	98.0431	81.9569	0.0932
GFP-MBD	5	4	8	149.8312	113.7612	36.07	36.07	36.07	0.095
GFP-MBD	5	4	9	145.8104	5.594	140.2164	140.2164	39.7836	0.1261
GFP-MBD	5	4	10	155.2473	178.7637	-23.5163	23.5163	23.5163	0.1757
GFP-MBD	5	5	1	21.0306	29.9776	-8.947	8.947	8.947	0.0238
GFP-MBD	5	5	2	152.0905	168.2065	-16.1161	16.1161	16.1161	0.0981
GFP-MBD	5	5	3	145.022	175.571	-30.549	30.549	30.549	0.0505
GFP-MBD	5	5	4	142.0424	12.2637	129.7787	129.7787	50.2213	0.0856
GFP-MBD	5	5	5	150.7217	91.0113	59.7104	59.7104	59.7104	0.0626
GFP-MBD	5	5	6	144.015	79.6899	64.3252	64.3252	64.3252	0.0708
GFP-MBD	5	5	7	18.9258	71.0613	-52.1354	52.1354	52.1354	0.0701
GFP-MBD	5	5	8	148.501	113.7612	34.7398	34.7398	34.7398	0.1073
GFP-MBD	5	5	9	144.1165	5.8808	138.2357	138.2357	41.7643	0.1138
GFP-MBD	5	5	10	151.8843	178.7637	-26.8794	26.8794	26.8794	0.2011
GFP-MBD	5	6	1	53.4759	31.5061	21.9698	21.9698	21.9698	0.0436
GFP-MBD	5	6	2	154.6136	168.6071	-13.9935	13.9935	13.9935	0.092
GFP-MBD	5	6	3	128.2498	175.571	-47.3212	47.3212	47.3212	0.071
GFP-MBD	5	6	4	144.7195	12.2637	132.4558	132.4558	47.5442	0.0287
GFP-MBD	5	6	5	149.4318	91.3713	58.0605	58.0605	58.0605	0.0608
GFP-MBD	5	6	6	123.6278	77.8143	45.8135	45.8135	45.8135	0.1007
GFP-MBD	5	6	7	14.7566	71.0613	-56.3047	56.3047	56.3047	0.0413
GFP-MBD	5	6	8	137.4921	113.0377	24.4544	24.4544	24.4544	0.0855
GFP-MBD	5	6	9	149.6298	5.6064	144.0234	144.0234	35.9766	0.0703
GFP-MBD	5	6	10	152.3218	179.8729	-27.5512	27.5512	27.5512	0.2112
GFP-MBD	5	7	1	59.5316	31.5061	28.0254	28.0254	28.0254	0.0579
GFP-MBD	5	7	2	145.595	168.6071	-23.0121	23.0121	23.0121	0.1089
GFP-MBD	5	7	3	136.1756	175.571	-39.3953	39.3953	39.3953	0.1203
GFP-MBD	5	7	4	50.4344	12.2637	38.1707	38.1707	38.1707	0.0959
GFP-MBD	5	7	5	152.7571	91.322	61.4351	61.4351	61.4351	0.0715
GFP-MBD	5	7	6	123.005	77.8143	45.1908	45.1908	45.1908	0.066
GFP-MBD	5	7	7	36.8952	71.0613	-34.1661	34.1661	34.1661	0.0563
GFP-MBD	5	7	8	135.8251	113.0377	22.7874	22.7874	22.7874	0.0699
GFP-MBD	5	7	9	23.774	5.6064	18.1675	18.1675	18.1675	0.0758
GFP-MBD	5	7	10	150.2858	0.274	150.0118	150.0118	29.9882	0.1728
GFP-MBD	5	8	1	47.7595	31.5061	16.2534	16.2534	16.2534	0.1147
GFP-MBD	5	8	2	147.2125	169.459	-22.2465	22.2465	22.2465	0.1121
GFP-MBD	5	8	3	139.7464	174.7276	-34.9812	34.9812	34.9812	0.0732
GFP-MBD	5	8	4	47.6162	12.2637	35.3525	35.3525	35.3525	0.0696
GFP-MBD	5	8	5	23.9128	91.322	-67.4093	67.4093	67.4093	0.0552
GFP-MBD	5	8	6	108.7239	77.8143	30.9096	30.9096	30.9096	0.0593
GFP-MBD	5	8	7	35.0272	71.3414	-36.3143	36.3143	36.3143	0.0679
GFP-MBD	5	8	8	116.6376	113.0377	3.5999	3.5999	3.5999	0.0641
GFP-MBD	5	8	9	18.8731	5.6064	13.2666	13.2666	13.2666	0.0493
GFP-MBD	5	8	10	144.5501	0.6804	143.8696	143.8696	36.1304	0.188
GFP-MBD	5	9	1	53.3112	31.5061	21.805	21.805	21.805	0.1241
GFP-MBD	5	9	2	142.6768	169.459	-26.7821	26.7821	26.7821	0.1
GFP-MBD	5	9	3	167.3937	174.7276	-7.3338	7.3338	7.3338	0.09
GFP-MBD	5	9	4	48.9707	12.2637	36.707	36.707	36.707	0.1312
GFP-MBD	5	9	5	20.713	91.322	-70.609	70.609	70.609	0.0763
GFP-MBD	5	9	6	105.8915	77.8143	28.0772	28.0772	28.0772	0.0685
GFP-MBD	5	9	7	45.4953	71.3414	-25.8461	25.8461	25.8461	0.0877
GFP-MBD	5	9	8	129.9486	113.0377	16.9108	16.9108	16.9108	0.0641
GFP-MBD	5	9	9	3.7091	5.6064	-1.8973	1.8973	1.8973	0.0776
GFP-MBD	5	9	10	140.6836	0.6804	140.0031	140.0031	39.9969	0.1984
GFP-MBD	5	10	1	66.597	32.3331	34.2639	34.2639	34.2639	0.1295
GFP-MBD	5	10	2	146.6043	170.0013	-23.397	23.397	23.397	0.094
GFP-MBD	5	10	3	165.7875	174.7276	-8.94	8.94	8.94	0.0629
GFP-MBD	5	10	4	51.1393	16.7842	34.3551	34.3551	34.3551	0.1617
GFP-MBD	5	10	5	167.8108	92.0881	75.7227	75.7227	75.7227	0.0809
GFP-MBD	5	10	6	81.9572	77.8143	4.143	4.143	4.143	0.0879
GFP-MBD	5	10	7	38.4165	71.5816	-33.1651	33.1651	33.1651	0.1189
GFP-MBD	5	10	8	144.1216	113.0669	31.0547	31.0547	31.0547	0.0676
GFP-MBD	5	10	9	10.1082	5.6064	4.5018	4.5018	4.5018	0.1107
GFP-MBD	5	10	10	133.783	1.2917	132.4912	132.4912	47.5088	0.2109
GFP-MBD	5	11	1	60.4867	32.3331	28.1536	28.1536	28.1536	0.1145
GFP-MBD	5	11	2	148.5407	170.0013	-21.4605	21.4605	21.4605	0.0805
GFP-MBD	5	11	3	147.9922	174.7276	-26.7353	26.7353	26.7353	0.0906
GFP-MBD	5	11	4	47.7009	16.7842	30.9167	30.9167	30.9167	0.1555
GFP-MBD	5	11	5	146.3408	92.0881	54.2526	54.2526	54.2526	0.037
GFP-MBD	5	11	6	79.3078	77.8143	1.4935	1.4935	1.4935	0.08
GFP-MBD	5	11	7	39.6926	71.5816	-31.889	31.889	31.889	0.1025
GFP-MBD	5	11	8	135.7663	112.5494	23.2169	23.2169	23.2169	0.0941
GFP-MBD	5	11	9	9.2245	5.3805	3.844	3.844	3.844	0.1221
GFP-MBD	5	11	10	132.927	2.2088	130.7182	130.7182	49.2818	0.2051
GFP-MBD	5	12	1	49.3921	32.3331	17.0591	17.0591	17.0591	0.1379
GFP-MBD	5	12	2	157.3704	170.4518	-13.0814	13.0814	13.0814	0.1099
GFP-MBD	5	12	3	160.8407	173.7498	-12.9092	12.9092	12.9092	0.0646
GFP-MBD	5	12	4	38.1796	23.0914	15.0882	15.0882	15.0882	0.1424
GFP-MBD	5	12	5	149.2492	93.2161	56.0331	56.0331	56.0331	0.0942
GFP-MBD	5	12	6	80.3748	76.3722	4.0027	4.0027	4.0027	0.1368
GFP-MBD	5	12	7	44.2827	71.5816	-27.2989	27.2989	27.2989	0.1225
GFP-MBD	5	12	8	130.1813	113.9743	16.207	16.207	16.207	0.0855
GFP-MBD	5	12	9	9.4351	5.3805	4.0546	4.0546	4.0546	0.1156
GFP-MBD	5	12	10	135.7996	3.5551	132.2446	132.2446	47.7554	0.1963
GFP-MBD	5	13	1	62.4619	32.3331	30.1289	30.1289	30.1289	0.067
GFP-MBD	5	13	2	149.0564	170.4518	-21.3954	21.3954	21.3954	0.1137
GFP-MBD	5	13	3	163.0423	173.7498	-10.7075	10.7075	10.7075	0.0248
GFP-MBD	5	13	4	40.1515	23.0914	17.0601	17.0601	17.0601	0.1155
GFP-MBD	5	13	5	142.5188	93.2161	49.3027	49.3027	49.3027	0.081
GFP-MBD	5	13	6	81.0151	76.3722	4.6429	4.6429	4.6429	0.1432
GFP-MBD	5	13	7	41.1025	71.5816	-30.4791	30.4791	30.4791	0.0935
GFP-MBD	5	13	8	139.4188	113.9743	25.4445	25.4445	25.4445	0.0792
GFP-MBD	5	13	9	12.1391	5.3805	6.7586	6.7586	6.7586	0.1255
GFP-MBD	5	13	10	134.355	3.5551	130.7999	130.7999	49.2001	0.2131
GFP-MBD	6	1	1	69.9857	9.0609	60.9249	60.9249	60.9249	0.1225
GFP-MBD	6	1	2	26.6517	176.9589	-150.3072	150.3072	29.6928	0.0538
GFP-MBD	6	1	3	52.5073	90.2982	-37.7909	37.7909	37.7909	0.1547
GFP-MBD	6	1	4	178.6	87.5266	91.0734	91.0734	88.9266	0.0303
GFP-MBD	6	1	5	8.7946	6.8117	1.983	1.983	1.983	0.203
GFP-MBD	6	2	1	63.3022	9.0609	54.2413	54.2413	54.2413	0.1243
GFP-MBD	6	2	2	14.1092	176.9589	-162.8498	162.8498	17.1502	0.079
GFP-MBD	6	2	3	46.6751	90.2982	-43.6231	43.6231	43.6231	0.1471
GFP-MBD	6	2	4	31.4656	87.5266	-56.0609	56.0609	56.0609	0.1061
GFP-MBD	6	2	5	3.5605	6.8117	-3.2512	3.2512	3.2512	0.1757
GFP-MBD	6	3	1	52.7297	9.0609	43.6688	43.6688	43.6688	0.1879
GFP-MBD	6	3	2	3.6891	176.9589	-173.2698	173.2698	6.7302	0.0794
GFP-MBD	6	3	3	42.9117	90.2982	-47.3866	47.3866	47.3866	0.2273
GFP-MBD	6	3	4	36.9618	87.5266	-50.5648	50.5648	50.5648	0.1388
GFP-MBD	6	3	5	0.2748	6.8117	-6.5369	6.5369	6.5369	0.214
GFP-MBD	6	4	1	47.965	9.0609	38.9042	38.9042	38.9042	0.1973
GFP-MBD	6	4	2	3.3826	176.9589	-173.5764	173.5764	6.4236	0.0962
GFP-MBD	6	4	3	47.4742	90.2982	-42.824	42.824	42.824	0.2391
GFP-MBD	6	4	4	46.0479	87.5266	-41.4787	41.4787	41.4787	0.1739
GFP-MBD	6	4	5	3.3601	6.8117	-3.4516	3.4516	3.4516	0.2138
GFP-MBD	6	5	1	45.5841	10.5068	35.0773	35.0773	35.0773	0.2058
GFP-MBD	6	5	2	172.0466	176.5567	-4.51	4.51	4.51	0.11
GFP-MBD	6	5	3	44.4452	90.2982	-45.853	45.853	45.853	0.2213
GFP-MBD	6	5	4	40.6238	87.5266	-46.9028	46.9028	46.9028	0.1817
GFP-MBD	6	5	5	1.7568	7.1519	-5.3951	5.3951	5.3951	0.2066
GFP-MBD	6	6	1	39.2979	10.5068	28.7911	28.7911	28.7911	0.1787
GFP-MBD	6	6	2	0.3887	176.5567	-176.1679	176.1679	3.8321	0.1258
GFP-MBD	6	6	3	41.8886	90.2982	-48.4096	48.4096	48.4096	0.2273
GFP-MBD	6	6	4	45.234	87.5266	-42.2926	42.2926	42.2926	0.1535
GFP-MBD	6	6	5	178.7678	7.1519	171.6159	171.6159	8.3841	0.1973
GFP-MBD	6	7	1	36.5875	10.5068	26.0807	26.0807	26.0807	0.206
GFP-MBD	6	7	2	175.7114	176.5567	-0.8453	0.8453	0.8453	0.1839
GFP-MBD	6	7	3	39.5363	90.3796	-50.8434	50.8434	50.8434	0.1518
GFP-MBD	6	7	4	51.3848	87.5266	-36.1418	36.1418	36.1418	0.1478
GFP-MBD	6	7	5	172.6956	7.1519	165.5437	165.5437	14.4563	0.1739
GFP-MBD	6	8	1	34.9026	10.5068	24.3958	24.3958	24.3958	0.2332
GFP-MBD	6	8	2	171.4822	176.5567	-5.0744	5.0744	5.0744	0.1959
GFP-MBD	6	8	3	41.3169	90.3796	-49.0627	49.0627	49.0627	0.134
GFP-MBD	6	8	4	54.8557	87.5266	-32.6709	32.6709	32.6709	0.1527
GFP-MBD	6	8	5	169.175	7.1519	162.0231	162.0231	17.9769	0.1988
GFP-MBD	6	9	1	31.7518	11.0092	20.7425	20.7425	20.7425	0.1806
GFP-MBD	6	9	2	168.1635	176.5567	-8.3932	8.3932	8.3932	0.2076
GFP-MBD	6	9	3	31.9275	90.3796	-58.4521	58.4521	58.4521	0.1495
GFP-MBD	6	9	4	51.9616	87.5266	-35.565	35.565	35.565	0.1029
GFP-MBD	6	9	5	169.1757	7.1519	162.0238	162.0238	17.9762	0.2125
GFP-MBD	6	10	1	23.1923	10.1819	13.0104	13.0104	13.0104	0.1886
GFP-MBD	6	10	2	170.5347	176.5567	-6.022	6.022	6.022	0.2033
GFP-MBD	6	10	3	28.4963	90.3055	-61.8092	61.8092	61.8092	0.1838
GFP-MBD	6	10	4	57.9897	87.5266	-29.5368	29.5368	29.5368	0.1258
GFP-MBD	6	10	5	162.6573	7.1519	155.5054	155.5054	24.4946	0.2316
GFP-MBD	6	11	1	22.6258	10.1819	12.4439	12.4439	12.4439	0.1794
GFP-MBD	6	11	2	169.6113	176.5567	-6.9454	6.9454	6.9454	0.2128
GFP-MBD	6	11	3	16.2534	90.3055	-74.0521	74.0521	74.0521	0.1804
GFP-MBD	6	11	4	55.2392	87.5266	-32.2874	32.2874	32.2874	0.1149
GFP-MBD	6	11	5	159.5755	7.1212	152.4543	152.4543	27.5457	0.2293
GFP-MBD	6	12	1	16.6131	10.1819	6.4312	6.4312	6.4312	0.1935
GFP-MBD	6	12	2	164.8888	176.5567	-11.6679	11.6679	11.6679	0.2142
GFP-MBD	6	12	3	10.2237	90.3055	-80.0818	80.0818	80.0818	0.2315
GFP-MBD	6	12	4	53.3633	87.5266	-34.1633	34.1633	34.1633	0.1446
GFP-MBD	6	12	5	160.0237	7.1212	152.9025	152.9025	27.0975	0.2287
GFP-MBD	6	13	1	10.1287	10.1819	-0.05317	0.05317	0.05317	0.1456
GFP-MBD	6	13	2	164.32	176.5567	-12.2367	12.2367	12.2367	0.1997
GFP-MBD	6	13	3	11.8354	90.3055	-78.47	78.47	78.47	0.2077
GFP-MBD	6	13	4	47.1207	87.5266	-40.4059	40.4059	40.4059	0.1393
GFP-MBD	6	13	5	160.4141	7.1212	153.2929	153.2929	26.7071	0.23
GFP-MBD	7	1	1	170.3382	0.3146	170.0236	170.0236	9.9764	0.0312
GFP-MBD	7	1	2	19.7339	141.8246	-122.0907	122.0907	57.9093	0.072
GFP-MBD	7	1	3	48.6609	35.0469	13.6141	13.6141	13.6141	0.0899
GFP-MBD	7	1	4	33.6067	6.0934	27.5133	27.5133	27.5133	0.0148
GFP-MBD	7	1	5	51.901	81.1939	-29.2929	29.2929	29.2929	0.1125
GFP-MBD	7	1	6	90.8839	89.6494	1.2345	1.2345	1.2345	0.0235
GFP-MBD	7	1	7	176.9202	1.0689	175.8513	175.8513	4.1487	0.0575
GFP-MBD	7	1	8	136.8637	18.516	118.3477	118.3477	61.6523	0.0432
GFP-MBD	7	1	9	26.6355	153.0587	-126.4232	126.4232	53.5768	0.1018
GFP-MBD	7	2	1	178.5863	0.3146	178.2717	178.2717	1.7283	0.0556
GFP-MBD	7	2	2	175.3345	141.8246	33.5098	33.5098	33.5098	0.0685
GFP-MBD	7	2	3	21.3827	35.0469	-13.6642	13.6642	13.6642	0.0867
GFP-MBD	7	2	4	8.8508	6.0934	2.7573	2.7573	2.7573	0.0562
GFP-MBD	7	2	5	47.0677	81.1939	-34.1263	34.1263	34.1263	0.0852
GFP-MBD	7	2	6	70.2164	89.6494	-19.433	19.433	19.433	0.0286
GFP-MBD	7	2	7	172.4124	1.2637	171.1487	171.1487	8.8513	0.1021
GFP-MBD	7	2	8	145.2969	20.875	124.4219	124.4219	55.5781	0.0564
GFP-MBD	7	2	9	12.46	151.2636	-138.8036	138.8036	41.1964	0.0916
GFP-MBD	7	3	1	173.7511	0.3146	173.4365	173.4365	6.5635	0.0657
GFP-MBD	7	3	2	171.418	141.8246	29.5933	29.5933	29.5933	0.0558
GFP-MBD	7	3	3	31.1737	35.0469	-3.8732	3.8732	3.8732	0.1242
GFP-MBD	7	3	4	13.0233	6.0934	6.9299	6.9299	6.9299	0.087
GFP-MBD	7	3	5	49.315	81.1939	-31.8789	31.8789	31.8789	0.0713
GFP-MBD	7	3	6	47.6373	89.8618	-42.2244	42.2244	42.2244	0.0383
GFP-MBD	7	3	7	175.8719	1.2637	174.6082	174.6082	5.3918	0.1236
GFP-MBD	7	3	8	153.1517	20.875	132.2767	132.2767	47.7233	0.0417
GFP-MBD	7	3	9	176.9631	148.6027	28.3604	28.3604	28.3604	0.1076
GFP-MBD	7	4	1	165.5513	0.3146	165.2367	165.2367	14.7633	0.1128
GFP-MBD	7	4	2	160.1797	141.8246	18.3551	18.3551	18.3551	0.0781
GFP-MBD	7	4	3	31.2905	35.0469	-3.7564	3.7564	3.7564	0.1223
GFP-MBD	7	4	4	4.6574	6.0934	-1.436	1.436	1.436	0.0896
GFP-MBD	7	4	5	33.0966	81.1939	-48.0973	48.0973	48.0973	0.057
GFP-MBD	7	4	6	48.036	89.8618	-41.8258	41.8258	41.8258	0.0352
GFP-MBD	7	4	7	176.6775	1.3727	175.3048	175.3048	4.6952	0.1587
GFP-MBD	7	4	8	165.5752	20.875	144.7001	144.7001	35.2999	0.0506
GFP-MBD	7	4	9	170.0965	148.6027	21.4938	21.4938	21.4938	0.0941
GFP-MBD	7	5	1	161.836	0.3146	161.5214	161.5214	18.4786	0.1392
GFP-MBD	7	5	2	157.6664	141.8246	15.8418	15.8418	15.8418	0.1171
GFP-MBD	7	5	3	28.8756	35.0469	-6.1712	6.1712	6.1712	0.128
GFP-MBD	7	5	4	18.8535	6.0934	12.7601	12.7601	12.7601	0.0957
GFP-MBD	7	5	5	25.8151	79.3764	-53.5613	53.5613	53.5613	0.0495
GFP-MBD	7	5	6	36.093	89.8618	-53.7688	53.7688	53.7688	0.08
GFP-MBD	7	5	7	175.657	1.3727	174.2842	174.2842	5.7158	0.1406
GFP-MBD	7	5	8	0.03407	20.875	-20.841	20.841	20.841	0.0596
GFP-MBD	7	5	9	177.1384	148.6027	28.5358	28.5358	28.5358	0.1227
GFP-MBD	7	6	1	156.271	0.3146	155.9564	155.9564	24.0436	0.1436
GFP-MBD	7	6	2	155.936	141.8246	14.1114	14.1114	14.1114	0.1499
GFP-MBD	7	6	3	35.2125	35.0469	0.1656	0.1656	0.1656	0.1573
GFP-MBD	7	6	4	25.5528	6.0934	19.4594	19.4594	19.4594	0.1377
GFP-MBD	7	6	5	12.8794	79.3764	-66.497	66.497	66.497	0.021
GFP-MBD	7	6	6	39.4949	89.8618	-50.3669	50.3669	50.3669	0.1393
GFP-MBD	7	6	7	174.1529	1.3727	172.7802	172.7802	7.2198	0.1483
GFP-MBD	7	6	8	9.8053	20.875	-11.0697	11.0697	11.0697	0.0725
GFP-MBD	7	6	9	168.1367	148.6027	19.5341	19.5341	19.5341	0.13
GFP-MBD	7	7	1	160.1376	0.3146	159.823	159.823	20.177	0.17
GFP-MBD	7	7	2	152.2778	141.8246	10.4531	10.4531	10.4531	0.1463
GFP-MBD	7	7	3	35.1307	35.0469	0.08378	0.08378	0.08378	0.1274
GFP-MBD	7	7	4	26.2563	6.009	20.2473	20.2473	20.2473	0.1348
GFP-MBD	7	7	5	1.9654	79.3764	-77.411	77.411	77.411	0.024
GFP-MBD	7	7	6	33.7477	89.8618	-56.1141	56.1141	56.1141	0.0915
GFP-MBD	7	7	7	167.9967	1.4403	166.5564	166.5564	13.4436	0.1396
GFP-MBD	7	7	8	0.7952	20.3044	-19.5092	19.5092	19.5092	0.1134
GFP-MBD	7	7	9	158.7881	148.6027	10.1854	10.1854	10.1854	0.141
GFP-MBD	7	8	1	160.8517	0.3146	160.5371	160.5371	19.4629	0.1894
GFP-MBD	7	8	2	150.5941	141.8246	8.7695	8.7695	8.7695	0.153
GFP-MBD	7	8	3	23.4631	36.2847	-12.8216	12.8216	12.8216	0.1227
GFP-MBD	7	8	4	14.6173	6.009	8.6083	8.6083	8.6083	0.1481
GFP-MBD	7	8	5	172.1722	79.3764	92.7958	92.7958	87.2042	0.026
GFP-MBD	7	8	6	12.9549	89.8618	-76.9069	76.9069	76.9069	0.0977
GFP-MBD	7	8	7	170.5702	1.4403	169.1299	169.1299	10.8701	0.1589
GFP-MBD	7	8	8	6.149	20.3044	-14.1554	14.1554	14.1554	0.1679
GFP-MBD	7	8	9	165.1431	148.6027	16.5404	16.5404	16.5404	0.1577
GFP-MBD	7	9	1	163.1902	0.3146	162.8756	162.8756	17.1244	0.1899
GFP-MBD	7	9	2	154.023	141.8246	12.1984	12.1984	12.1984	0.1657
GFP-MBD	7	9	3	23.6695	36.2847	-12.6153	12.6153	12.6153	0.1564
GFP-MBD	7	9	4	9.3017	6.009	3.2927	3.2927	3.2927	0.1152
GFP-MBD	7	9	5	173.1587	79.3764	93.7823	93.7823	86.2177	0.0241
GFP-MBD	7	9	6	177.41	89.8334	87.5766	87.5766	87.5766	0.1144
GFP-MBD	7	9	7	170.3037	1.9538	168.3499	168.3499	11.6501	0.1558
GFP-MBD	7	9	8	3.8157	20.3044	-16.4887	16.4887	16.4887	0.1616
GFP-MBD	7	9	9	153.8721	146.8732	6.9989	6.9989	6.9989	0.1794
GFP-MBD	7	10	1	162.3452	0.3146	162.0305	162.0305	17.9695	0.2042
GFP-MBD	7	10	2	156.083	143.1367	12.9462	12.9462	12.9462	0.1941
GFP-MBD	7	10	3	26.2971	36.3196	-10.0225	10.0225	10.0225	0.2108
GFP-MBD	7	10	4	179.5801	6.009	173.5711	173.5711	6.4289	0.1372
GFP-MBD	7	10	5	161.5588	79.3764	82.1824	82.1824	82.1824	0.042
GFP-MBD	7	10	6	163.5163	89.8334	73.683	73.683	73.683	0.1051
GFP-MBD	7	10	7	170.3539	1.9538	168.4001	168.4001	11.5999	0.1649
GFP-MBD	7	10	8	3.7265	20.3044	-16.5779	16.5779	16.5779	0.1682
GFP-MBD	7	10	9	147.7918	146.8732	0.9186	0.9186	0.9186	0.2028
GFP-MBD	7	11	1	164.4437	0.3146	164.1291	164.1291	15.8709	0.2175
GFP-MBD	7	11	2	157.124	144.3009	12.8232	12.8232	12.8232	0.2151
GFP-MBD	7	11	3	12.2134	36.3196	-24.1062	24.1062	24.1062	0.1932
GFP-MBD	7	11	4	173.7801	6.009	167.7711	167.7711	12.2289	0.1552
GFP-MBD	7	11	5	160.0826	79.3764	80.7062	80.7062	80.7062	0.0184
GFP-MBD	7	11	6	166.5899	89.8334	76.7565	76.7565	76.7565	0.1139
GFP-MBD	7	11	7	167.6785	1.9538	165.7246	165.7246	14.2754	0.1675
GFP-MBD	7	11	8	1.8741	20.3044	-18.4303	18.4303	18.4303	0.146
GFP-MBD	7	11	9	150.095	145.9918	4.1032	4.1032	4.1032	0.1939
GFP-MBD	7	12	1	165.6406	0.3146	165.326	165.326	14.674	0.2085
GFP-MBD	7	12	2	153.7632	144.3009	9.4623	9.4623	9.4623	0.2368
GFP-MBD	7	12	3	10.6338	36.3196	-25.6858	25.6858	25.6858	0.1995
GFP-MBD	7	12	4	173.9534	6.009	167.9444	167.9444	12.0556	0.1577
GFP-MBD	7	12	5	86.1982	79.3764	6.8218	6.8218	6.8218	0.0206
GFP-MBD	7	12	6	165.5692	89.7621	75.8071	75.8071	75.8071	0.1592
GFP-MBD	7	12	7	167.2031	1.9538	165.2492	165.2492	14.7508	0.1908
GFP-MBD	7	12	8	177.6968	20.3044	157.3924	157.3924	22.6076	0.1717
GFP-MBD	7	12	9	149.3016	145.9918	3.3098	3.3098	3.3098	0.1865
GFP-MBD	7	13	1	165.6534	0.3146	165.3388	165.3388	14.6612	0.2212
GFP-MBD	7	13	2	157.3397	145.3846	11.9551	11.9551	11.9551	0.2238
GFP-MBD	7	13	3	13.201	36.3196	-23.1186	23.1186	23.1186	0.187
GFP-MBD	7	13	4	172.9147	6.5846	166.3301	166.3301	13.6699	0.1483
GFP-MBD	7	13	5	8.6941	79.3764	-70.6823	70.6823	70.6823	0.0279
GFP-MBD	7	13	6	167.0213	89.7621	77.2592	77.2592	77.2592	0.1554
GFP-MBD	7	13	7	167.7629	1.9538	165.8091	165.8091	14.1909	0.201
GFP-MBD	7	13	8	175.3227	20.6023	154.7204	154.7204	25.2796	0.1622
GFP-MBD	7	13	9	143.4517	145.9918	-2.5401	2.5401	2.5401	0.2286
GFP-MBD	8	1	1	6.9827	145.9751	-138.9925	138.9925	41.0075	0.0835
GFP-MBD	8	1	2	156.2607	32.7955	123.4653	123.4653	56.5347	0.2364
GFP-MBD	8	1	3	177.5695	79.8633	97.7062	97.7062	82.2938	0.0923
GFP-MBD	8	1	4	2.733	92.0945	-89.3615	89.3615	89.3615	0.1809
GFP-MBD	8	1	5	114.7854	38.9819	75.8034	75.8034	75.8034	0.1391
GFP-MBD	8	1	6	154.9298	141.1349	13.7949	13.7949	13.7949	0.2701
GFP-MBD	8	2	1	5.5773	145.9751	-140.3978	140.3978	39.6022	0.0393
GFP-MBD	8	2	2	149.3281	32.7955	116.5326	116.5326	63.4674	0.2002
GFP-MBD	8	2	3	179.1725	79.8633	99.3091	99.3091	80.6909	0.077
GFP-MBD	8	2	4	16.7095	92.0945	-75.385	75.385	75.385	0.1435
GFP-MBD	8	2	5	124.0801	38.9819	85.0981	85.0981	85.0981	0.1297
GFP-MBD	8	2	6	148.5905	141.1349	7.4556	7.4556	7.4556	0.2634
GFP-MBD	8	3	1	172.46	145.9751	26.4848	26.4848	26.4848	0.0536
GFP-MBD	8	3	2	150.451	32.7955	117.6555	117.6555	62.3445	0.1834
GFP-MBD	8	3	3	9.0432	79.8633	-70.8202	70.8202	70.8202	0.0374
GFP-MBD	8	3	4	11.2	92.0945	-80.8945	80.8945	80.8945	0.132
GFP-MBD	8	3	5	117.3271	38.9819	78.3452	78.3452	78.3452	0.0941
GFP-MBD	8	3	6	145.8782	141.1349	4.7433	4.7433	4.7433	0.2485
GFP-MBD	8	4	1	159.1524	145.9751	13.1772	13.1772	13.1772	0.0638
GFP-MBD	8	4	2	152.3863	32.7955	119.5908	119.5908	60.4092	0.1581
GFP-MBD	8	4	3	6.923	79.8633	-72.9403	72.9403	72.9403	0.066
GFP-MBD	8	4	4	8.9429	92.0945	-83.1516	83.1516	83.1516	0.1304
GFP-MBD	8	4	5	138.4669	38.9819	99.4849	99.4849	80.5151	0.0356
GFP-MBD	8	4	6	144.4662	141.1349	3.3313	3.3313	3.3313	0.242
GFP-MBD	8	5	1	145.4225	145.9751	-0.5526	0.5526	0.5526	0.1022
GFP-MBD	8	5	2	154.196	32.7955	121.4006	121.4006	58.5994	0.1579
GFP-MBD	8	5	3	179.3912	79.8633	99.5279	99.5279	80.4721	0.0719
GFP-MBD	8	5	4	16.2837	92.0945	-75.8108	75.8108	75.8108	0.1507
GFP-MBD	8	5	5	178.7114	38.9819	139.7295	139.7295	40.2705	0.0255
GFP-MBD	8	5	6	141.8616	141.1349	0.7267	0.7267	0.7267	0.2688
GFP-MBD	8	6	1	136.6525	145.9751	-9.3226	9.3226	9.3226	0.1002
GFP-MBD	8	6	2	149.5691	32.7955	116.7736	116.7736	63.2264	0.1492
GFP-MBD	8	6	3	9.4996	79.8633	-70.3637	70.3637	70.3637	0.1079
GFP-MBD	8	6	4	15.4392	92.0945	-76.6553	76.6553	76.6553	0.1311
GFP-MBD	8	6	5	48.7149	38.9819	9.733	9.733	9.733	0.0078
GFP-MBD	8	6	6	140.524	141.1349	-0.6109	0.6109	0.6109	0.277
GFP-MBD	8	7	1	135.6709	145.9751	-10.3042	10.3042	10.3042	0.1184
GFP-MBD	8	7	2	144.5416	32.7955	111.7461	111.7461	68.2539	0.1744
GFP-MBD	8	7	3	22.1662	79.8633	-57.6971	57.6971	57.6971	0.127
GFP-MBD	8	7	4	21.6625	92.0945	-70.4321	70.4321	70.4321	0.1716
GFP-MBD	8	7	5	66.7848	38.9819	27.8029	27.8029	27.8029	0.0229
GFP-MBD	8	7	6	139.6407	141.1349	-1.4943	1.4943	1.4943	0.2471
GFP-MBD	8	8	1	130.5145	145.9751	-15.4606	15.4606	15.4606	0.133
GFP-MBD	8	8	2	139.147	32.7955	106.3515	106.3515	73.6485	0.1974
GFP-MBD	8	8	3	22.657	79.8633	-57.2063	57.2063	57.2063	0.1325
GFP-MBD	8	8	4	19.5166	92.0945	-72.578	72.578	72.578	0.2088
GFP-MBD	8	8	5	53.6021	38.9819	14.6202	14.6202	14.6202	0.0632
GFP-MBD	8	8	6	134.13	141.1349	-7.005	7.005	7.005	0.2551
GFP-MBD	8	9	1	131.2328	142.8949	-11.6621	11.6621	11.6621	0.1699
GFP-MBD	8	9	2	139.743	34.4039	105.3392	105.3392	74.6608	0.1836
GFP-MBD	8	9	3	10.7917	79.8633	-69.0717	69.0717	69.0717	0.1002
GFP-MBD	8	9	4	26.1711	92.0945	-65.9234	65.9234	65.9234	0.259
GFP-MBD	8	9	5	59.2962	38.9819	20.3143	20.3143	20.3143	0.0458
GFP-MBD	8	9	6	134.6416	145.0381	-10.3966	10.3966	10.3966	0.2566
GFP-MBD	8	10	1	133.1928	143.8582	-10.6653	10.6653	10.6653	0.1785
GFP-MBD	8	10	2	139.2865	34.7436	104.5429	104.5429	75.4571	0.1994
GFP-MBD	8	10	3	21.3692	79.8633	-58.4942	58.4942	58.4942	0.1183
GFP-MBD	8	10	4	17.817	92.0945	-74.2775	74.2775	74.2775	0.2216
GFP-MBD	8	10	5	54.5446	38.9819	15.5626	15.5626	15.5626	0.0782
GFP-MBD	8	10	6	134.1157	145.0381	-10.9224	10.9224	10.9224	0.2578
GFP-MBD	8	11	1	143.6285	143.1058	0.5226	0.5226	0.5226	0.1729
GFP-MBD	8	11	2	139.1903	36.7912	102.3992	102.3992	77.6008	0.1641
GFP-MBD	8	11	3	11.5094	79.8633	-68.3539	68.3539	68.3539	0.1315
GFP-MBD	8	11	4	8.2876	92.0945	-83.8069	83.8069	83.8069	0.1991
GFP-MBD	8	11	5	29.7475	42.8334	-13.0859	13.0859	13.0859	0.063
GFP-MBD	8	11	6	134.77	146.4722	-11.7022	11.7022	11.7022	0.2649
GFP-MBD	8	12	1	153.44	147.0811	6.3589	6.3589	6.3589	0.1907
GFP-MBD	8	12	2	142.3864	40.8544	101.5319	101.5319	78.4681	0.1956
GFP-MBD	8	12	3	4.5555	76.8587	-72.3032	72.3032	72.3032	0.1654
GFP-MBD	8	12	4	6.7445	92.2049	-85.4604	85.4604	85.4604	0.1899
GFP-MBD	8	12	5	16.3058	40.0614	-23.7556	23.7556	23.7556	0.1137
GFP-MBD	8	12	6	137.9924	146.1293	-8.1369	8.1369	8.1369	0.2607
GFP-MBD	8	13	1	159.6072	132.4268	27.1804	27.1804	27.1804	0.1416
GFP-MBD	8	13	2	145.5446	30.5238	115.0208	115.0208	64.9792	0.1514
GFP-MBD	8	13	3	170.5443	77.9779	92.5664	92.5664	87.4336	0.1085
GFP-MBD	8	13	4	6.0253	90.9248	-84.8994	84.8994	84.8994	0.0856
GFP-MBD	8	13	5	12.1414	52.3987	-40.2573	40.2573	40.2573	0.0919
GFP-MBD	8	13	6	138.8936	167.8079	-28.9143	28.9143	28.9143	0.2272
GFP-MBD	9	1	1	178.0365	176.4456	1.5909	1.5909	1.5909	0.0834
GFP-MBD	9	1	2	55.4104	109.9593	-54.5489	54.5489	54.5489	0.0467
GFP-MBD	9	1	3	151.6399	33.5136	118.1263	118.1263	61.8737	0.051
GFP-MBD	9	1	4	34.8166	0.3567	34.4599	34.4599	34.4599	0.1238
GFP-MBD	9	1	5	10.9539	98.7037	-87.7498	87.7498	87.7498	0.0885
GFP-MBD	9	1	6	179.9625	3.1138	176.8487	176.8487	3.1513	0.0508
GFP-MBD	9	1	7	169.5247	17.937	151.5878	151.5878	28.4122	0.1414
GFP-MBD	9	1	8	6.212	85.9424	-79.7304	79.7304	79.7304	0.0821
GFP-MBD	9	1	9	159.7236	48.6357	111.0878	111.0878	68.9122	0.0225
GFP-MBD	9	1	10	169.0302	160.4426	8.5877	8.5877	8.5877	0.0793
GFP-MBD	9	1	11	117.5176	172.7487	-55.2312	55.2312	55.2312	0.0727
GFP-MBD	9	1	12	30.688	179.6217	-148.9337	148.9337	31.0663	0.0284
GFP-MBD	9	1	13	33.4746	172.4955	-139.0209	139.0209	40.9791	0.1194
GFP-MBD	9	1	14	27.0171	4.9571	22.0599	22.0599	22.0599	0.0983
GFP-MBD	9	1	15	51.0985	42.2876	8.8109	8.8109	8.8109	0.0301
GFP-MBD	9	2	1	173.6536	176.4456	-2.7919	2.7919	2.7919	0.1046
GFP-MBD	9	2	2	41.3972	109.9593	-68.5621	68.5621	68.5621	0.0722
GFP-MBD	9	2	3	159.21	33.5136	125.6964	125.6964	54.3036	0.04
GFP-MBD	9	2	4	38.4669	0.3567	38.1101	38.1101	38.1101	0.1029
GFP-MBD	9	2	5	23.2943	98.7037	-75.4094	75.4094	75.4094	0.0759
GFP-MBD	9	2	6	0.2269	3.1138	-2.8869	2.8869	2.8869	0.0088
GFP-MBD	9	2	7	14.5267	17.937	-3.4102	3.4102	3.4102	0.1334
GFP-MBD	9	2	8	5.5345	85.9424	-80.4079	80.4079	80.4079	0.0654
GFP-MBD	9	2	9	39.5378	48.6357	-9.0979	9.0979	9.0979	0.0333
GFP-MBD	9	2	10	172.7674	160.4426	12.3248	12.3248	12.3248	0.091
GFP-MBD	9	2	11	94.83	172.7487	-77.9187	77.9187	77.9187	0.0502
GFP-MBD	9	2	12	25.2528	179.6217	-154.3689	154.3689	25.6311	0.0519
GFP-MBD	9	2	13	6.6726	172.4955	-165.8229	165.8229	14.1771	0.0782
GFP-MBD	9	2	14	30.8725	4.9571	25.9154	25.9154	25.9154	0.0664
GFP-MBD	9	2	15	30.3703	42.2876	-11.9173	11.9173	11.9173	0.0956
GFP-MBD	9	3	1	164.5572	176.4456	-11.8884	11.8884	11.8884	0.1461
GFP-MBD	9	3	2	17.2426	109.9593	-92.7167	92.7167	87.2833	0.0416
GFP-MBD	9	3	3	175.2626	33.5136	141.7489	141.7489	38.2511	0.0401
GFP-MBD	9	3	4	37.0247	0.3567	36.668	36.668	36.668	0.1027
GFP-MBD	9	3	5	29.0599	98.7037	-69.6438	69.6438	69.6438	0.0649
GFP-MBD	9	3	6	175.2102	3.1138	172.0964	172.0964	7.9036	0.0129
GFP-MBD	9	3	7	9.8511	17.937	-8.0859	8.0859	8.0859	0.1592
GFP-MBD	9	3	8	168.7293	85.9424	82.7868	82.7868	82.7868	0.0618
GFP-MBD	9	3	9	73.866	48.6357	25.2303	25.2303	25.2303	0.0639
GFP-MBD	9	3	10	173.4289	160.4426	12.9863	12.9863	12.9863	0.1285
GFP-MBD	9	3	11	113.017	172.7487	-59.7317	59.7317	59.7317	0.028
GFP-MBD	9	3	12	6.619	179.6217	-173.0027	173.0027	6.9973	0.0575
GFP-MBD	9	3	13	178.3687	172.4955	5.8732	5.8732	5.8732	0.0807
GFP-MBD	9	3	14	174.559	4.9571	169.6018	169.6018	10.3982	0.0681
GFP-MBD	9	3	15	31.0983	42.2876	-11.1893	11.1893	11.1893	0.0878
GFP-MBD	9	4	1	159.0243	176.4456	-17.4212	17.4212	17.4212	0.158
GFP-MBD	9	4	2	147.6992	109.9593	37.7399	37.7399	37.7399	0.0323
GFP-MBD	9	4	3	0.3345	33.5136	-33.1791	33.1791	33.1791	0.0473
GFP-MBD	9	4	4	27.5397	0.3567	27.183	27.183	27.183	0.1016
GFP-MBD	9	4	5	40.3873	98.7037	-58.3164	58.3164	58.3164	0.0238
GFP-MBD	9	4	6	86.9237	3.1138	83.81	83.81	83.81	0.0361
GFP-MBD	9	4	7	11.6593	17.937	-6.2777	6.2777	6.2777	0.1095
GFP-MBD	9	4	8	154.2849	85.9424	68.3425	68.3425	68.3425	0.052
GFP-MBD	9	4	9	48.4166	48.6357	-0.2191	0.2191	0.2191	0.0969
GFP-MBD	9	4	10	172.0742	160.4426	11.6316	11.6316	11.6316	0.1349
GFP-MBD	9	4	11	135.4753	172.7487	-37.2735	37.2735	37.2735	0.0369
GFP-MBD	9	4	12	5.9182	179.6217	-173.7036	173.7036	6.2964	0.0889
GFP-MBD	9	4	13	159.0611	172.4955	-13.4344	13.4344	13.4344	0.1217
GFP-MBD	9	4	14	178.1674	4.9571	173.2102	173.2102	6.7898	0.0712
GFP-MBD	9	4	15	24.2502	42.2876	-18.0374	18.0374	18.0374	0.1393
GFP-MBD	9	5	1	161.8345	176.4456	-14.611	14.611	14.611	0.1706
GFP-MBD	9	5	2	171.6259	109.9593	61.6666	61.6666	61.6666	0.041
GFP-MBD	9	5	3	28.7405	33.5136	-4.7732	4.7732	4.7732	0.0587
GFP-MBD	9	5	4	16.6367	0.3567	16.28	16.28	16.28	0.1114
GFP-MBD	9	5	5	42.0811	98.7037	-56.6226	56.6226	56.6226	0.058
GFP-MBD	9	5	6	67.8376	3.1138	64.7238	64.7238	64.7238	0.0693
GFP-MBD	9	5	7	16.403	17.937	-1.534	1.534	1.534	0.1585
GFP-MBD	9	5	8	145.4394	85.9424	59.4969	59.4969	59.4969	0.0809
GFP-MBD	9	5	9	46.2664	48.6357	-2.3694	2.3694	2.3694	0.1504
GFP-MBD	9	5	10	159.5439	160.4426	-0.8987	0.8987	0.8987	0.1406
GFP-MBD	9	5	11	114.3631	170.7954	-56.4323	56.4323	56.4323	0.0306
GFP-MBD	9	5	12	175.699	0.1389	175.56	175.56	4.44	0.1008
GFP-MBD	9	5	13	150.229	171.8124	-21.5834	21.5834	21.5834	0.1444
GFP-MBD	9	5	14	4.3283	4.9571	-0.6289	0.6289	0.6289	0.1021
GFP-MBD	9	5	15	23.1141	42.2876	-19.1734	19.1734	19.1734	0.1187
GFP-MBD	9	6	1	157.7496	176.4456	-18.6959	18.6959	18.6959	0.1754
GFP-MBD	9	6	2	142.7249	109.9593	32.7656	32.7656	32.7656	0.1066
GFP-MBD	9	6	3	27.5023	34.1056	-6.6033	6.6033	6.6033	0.079
GFP-MBD	9	6	4	12.402	0.3567	12.0453	12.0453	12.0453	0.1361
GFP-MBD	9	6	5	53.3144	101.3135	-47.9991	47.9991	47.9991	0.0753
GFP-MBD	9	6	6	66.846	3.1138	63.7322	63.7322	63.7322	0.104
GFP-MBD	9	6	7	25.2375	17.937	7.3005	7.3005	7.3005	0.1395
GFP-MBD	9	6	8	150.652	84.8961	65.7559	65.7559	65.7559	0.1409
GFP-MBD	9	6	9	41.7652	47.4655	-5.7002	5.7002	5.7002	0.1553
GFP-MBD	9	6	10	155.2216	160.0531	-4.8314	4.8314	4.8314	0.1394
GFP-MBD	9	6	11	49.0055	170.7954	-121.79	121.79	58.21	0.0396
GFP-MBD	9	6	12	3.6861	0.1389	3.5471	3.5471	3.5471	0.142
GFP-MBD	9	6	13	143.8691	171.8124	-27.9433	27.9433	27.9433	0.1936
GFP-MBD	9	6	14	177.3306	4.9571	172.3734	172.3734	7.6266	0.14
GFP-MBD	9	6	15	16.9187	45.3373	-28.4186	28.4186	28.4186	0.1922
GFP-MBD	9	7	1	156.8727	176.4456	-19.5729	19.5729	19.5729	0.171
GFP-MBD	9	7	2	137.8411	109.9593	27.8817	27.8817	27.8817	0.1077
GFP-MBD	9	7	3	34.149	34.1056	0.04348	0.04348	0.04348	0.1026
GFP-MBD	9	7	4	6.3476	0.3567	5.9909	5.9909	5.9909	0.135
GFP-MBD	9	7	5	58.0254	101.3135	-43.2881	43.2881	43.2881	0.0909
GFP-MBD	9	7	6	58.9103	3.1138	55.7965	55.7965	55.7965	0.0205
GFP-MBD	9	7	7	22.0404	17.937	4.1034	4.1034	4.1034	0.146
GFP-MBD	9	7	8	139.1005	84.8961	54.2044	54.2044	54.2044	0.0613
GFP-MBD	9	7	9	43.5979	47.4655	-3.8676	3.8676	3.8676	0.1728
GFP-MBD	9	7	10	151.7827	160.0531	-8.2704	8.2704	8.2704	0.1438
GFP-MBD	9	7	11	168.6795	170.7954	-2.1159	2.1159	2.1159	0.0316
GFP-MBD	9	7	12	178.7	0.1389	178.561	178.561	1.439	0.1564
GFP-MBD	9	7	13	145.8518	171.8124	-25.9606	25.9606	25.9606	0.1832
GFP-MBD	9	7	14	7.4412	4.9571	2.4841	2.4841	2.4841	0.1671
GFP-MBD	9	7	15	11.7592	45.3373	-33.5781	33.5781	33.5781	0.1844
GFP-MBD	9	8	1	153.8136	176.4456	-22.632	22.632	22.632	0.1806
GFP-MBD	9	8	2	142.7662	109.9593	32.8069	32.8069	32.8069	0.1151
GFP-MBD	9	8	3	31.3888	34.1056	-2.7167	2.7167	2.7167	0.1326
GFP-MBD	9	8	4	9.9401	0.3567	9.5834	9.5834	9.5834	0.101
GFP-MBD	9	8	5	53.3505	101.3135	-47.963	47.963	47.963	0.0981
GFP-MBD	9	8	6	47.2587	3.1138	44.1449	44.1449	44.1449	0.0992
GFP-MBD	9	8	7	25.4186	17.937	7.4816	7.4816	7.4816	0.1794
GFP-MBD	9	8	8	146.7936	84.8961	61.8975	61.8975	61.8975	0.1297
GFP-MBD	9	8	9	40.2534	47.4655	-7.212	7.212	7.212	0.1972
GFP-MBD	9	8	10	143.7108	160.0531	-16.3423	16.3423	16.3423	0.1689
GFP-MBD	9	8	11	178.9316	170.7954	8.1362	8.1362	8.1362	0.089
GFP-MBD	9	8	12	177.6323	0.1389	177.4933	177.4933	2.5067	0.152
GFP-MBD	9	8	13	149.0935	171.8124	-22.719	22.719	22.719	0.1811
GFP-MBD	9	8	14	1.143	5.2277	-4.0847	4.0847	4.0847	0.146
GFP-MBD	9	8	15	10.3397	45.3373	-34.9976	34.9976	34.9976	0.205
GFP-MBD	9	9	1	155.9649	176.4456	-20.4807	20.4807	20.4807	0.1753
GFP-MBD	9	9	2	146.1197	109.9593	36.1604	36.1604	36.1604	0.138
GFP-MBD	9	9	3	30.8031	34.1056	-3.3024	3.3024	3.3024	0.1642
GFP-MBD	9	9	4	5.2314	0.3567	4.8747	4.8747	4.8747	0.1303
GFP-MBD	9	9	5	45.9232	101.3135	-55.3903	55.3903	55.3903	0.0863
GFP-MBD	9	9	6	41.174	3.1138	38.0603	38.0603	38.0603	0.1388
GFP-MBD	9	9	7	25.4944	17.6484	7.8459	7.8459	7.8459	0.1948
GFP-MBD	9	9	8	146.456	84.8961	61.5599	61.5599	61.5599	0.1227
GFP-MBD	9	9	9	36.6951	46.2063	-9.5112	9.5112	9.5112	0.1842
GFP-MBD	9	9	10	140.5499	159.8053	-19.2554	19.2554	19.2554	0.1957
GFP-MBD	9	9	11	179.9614	170.0937	9.8677	9.8677	9.8677	0.061
GFP-MBD	9	9	12	179.9369	178.9681	0.9687	0.9687	0.9687	0.1873
GFP-MBD	9	9	13	144.6453	171.2472	-26.6018	26.6018	26.6018	0.2534
GFP-MBD	9	9	14	2.5507	5.2277	-2.677	2.677	2.677	0.1798
GFP-MBD	9	9	15	8.9693	49.3494	-40.3801	40.3801	40.3801	0.2225
GFP-MBD	9	10	1	153.6477	176.3208	-22.6731	22.6731	22.6731	0.1338
GFP-MBD	9	10	2	142.6564	109.9593	32.6971	32.6971	32.6971	0.1873
GFP-MBD	9	10	3	24.8808	34.1056	-9.2247	9.2247	9.2247	0.1667
GFP-MBD	9	10	4	0.5216	0.3567	0.1649	0.1649	0.1649	0.1019
GFP-MBD	9	10	5	36.9887	101.3135	-64.3248	64.3248	64.3248	0.1204
GFP-MBD	9	10	6	40.4746	3.4783	36.9963	36.9963	36.9963	0.137
GFP-MBD	9	10	7	16.438	17.6484	-1.2105	1.2105	1.2105	0.1984
GFP-MBD	9	10	8	148.554	84.8961	63.6579	63.6579	63.6579	0.1473
GFP-MBD	9	10	9	38.5305	46.2063	-7.6759	7.6759	7.6759	0.1985
GFP-MBD	9	10	10	138.895	159.8053	-20.9104	20.9104	20.9104	0.1975
GFP-MBD	9	10	11	10.4489	170.0937	-159.6448	159.6448	20.3552	0.0944
GFP-MBD	9	10	12	177.833	178.9681	-1.1351	1.1351	1.1351	0.2125
GFP-MBD	9	10	13	149.1696	171.2472	-22.0776	22.0776	22.0776	0.2071
GFP-MBD	9	10	14	3.2062	5.0114	-1.8052	1.8052	1.8052	0.1721
GFP-MBD	9	10	15	5.699	49.3494	-43.6504	43.6504	43.6504	0.2398
GFP-MBD	9	11	1	157.341	176.3208	-18.9799	18.9799	18.9799	0.1394
GFP-MBD	9	11	2	143.1027	109.9593	33.1433	33.1433	33.1433	0.1671
GFP-MBD	9	11	3	17.8974	34.1056	-16.2081	16.2081	16.2081	0.1566
GFP-MBD	9	11	4	174.7349	0.3567	174.3782	174.3782	5.6218	0.1569
GFP-MBD	9	11	5	43.9667	101.3135	-57.3468	57.3468	57.3468	0.1549
GFP-MBD	9	11	6	36.3976	3.4783	32.9192	32.9192	32.9192	0.1828
GFP-MBD	9	11	7	11.6979	17.6484	-5.9505	5.9505	5.9505	0.2237
GFP-MBD	9	11	8	133.945	84.8961	49.0489	49.0489	49.0489	0.1468
GFP-MBD	9	11	9	32.3581	46.2063	-13.8483	13.8483	13.8483	0.2061
GFP-MBD	9	11	10	141.2794	159.8053	-18.5259	18.5259	18.5259	0.1958
GFP-MBD	9	11	11	19.416	170.0937	-150.6777	150.6777	29.3223	0.1235
GFP-MBD	9	11	12	178.5251	178.9681	-0.443	0.443	0.443	0.2046
GFP-MBD	9	11	13	148.9795	171.2472	-22.2677	22.2677	22.2677	0.248
GFP-MBD	9	11	14	2.4664	5.0114	-2.5449	2.5449	2.5449	0.1679
GFP-MBD	9	11	15	6.0687	49.3494	-43.2807	43.2807	43.2807	0.2548
GFP-MBD	9	12	1	149.5415	176.3208	-26.7793	26.7793	26.7793	0.1605
GFP-MBD	9	12	2	137.3457	109.9593	27.3864	27.3864	27.3864	0.1629
GFP-MBD	9	12	3	11.0915	34.1056	-23.0141	23.0141	23.0141	0.1584
GFP-MBD	9	12	4	175.734	0.3567	175.3773	175.3773	4.6227	0.1596
GFP-MBD	9	12	5	39.4154	101.3135	-61.8981	61.8981	61.8981	0.1546
GFP-MBD	9	12	6	29.0189	3.4783	25.5406	25.5406	25.5406	0.1793
GFP-MBD	9	12	7	18.2018	17.6484	0.5534	0.5534	0.5534	0.2178
GFP-MBD	9	12	8	139.521	84.8961	54.6249	54.6249	54.6249	0.1299
GFP-MBD	9	12	9	32.4463	46.2063	-13.76	13.76	13.76	0.2311
GFP-MBD	9	12	10	138.655	159.8053	-21.1503	21.1503	21.1503	0.205
GFP-MBD	9	12	11	17.1009	170.0937	-152.9928	152.9928	27.0072	0.1176
GFP-MBD	9	12	12	0.4836	1.3672	-0.8836	0.8836	0.8836	0.2105
GFP-MBD	9	12	13	150.7027	171.2472	-20.5445	20.5445	20.5445	0.2586
GFP-MBD	9	12	14	172.3277	5.0114	167.3163	167.3163	12.6837	0.1871
GFP-MBD	9	12	15	3.3499	49.3494	-45.9995	45.9995	45.9995	0.2742
GFP-MBD	9	13	1	141.6107	176.3208	-34.7101	34.7101	34.7101	0.166
GFP-MBD	9	13	2	139.3537	109.9593	29.3944	29.3944	29.3944	0.1784
GFP-MBD	9	13	3	2.5303	34.1056	-31.5753	31.5753	31.5753	0.1453
GFP-MBD	9	13	4	1.155	0.3567	0.7983	0.7983	0.7983	0.1574
GFP-MBD	9	13	5	35.4036	101.3135	-65.9099	65.9099	65.9099	0.1444
GFP-MBD	9	13	6	35.6387	3.4783	32.1604	32.1604	32.1604	0.2022
GFP-MBD	9	13	7	12.8024	17.6484	-4.846	4.846	4.846	0.2592
GFP-MBD	9	13	8	143.3223	84.8961	58.4262	58.4262	58.4262	0.1873
GFP-MBD	9	13	9	30.82	46.2063	-15.3863	15.3863	15.3863	0.2423
GFP-MBD	9	13	10	137.5215	159.8491	-22.3277	22.3277	22.3277	0.204
GFP-MBD	9	13	11	13.2615	170.0937	-156.8323	156.8323	23.1677	0.0989
GFP-MBD	9	13	12	3.3985	179.3191	-175.9206	175.9206	4.0794	0.2508
GFP-MBD	9	13	13	149.6173	171.2472	-21.6299	21.6299	21.6299	0.2699
GFP-MBD	9	13	14	173.3	5.0114	168.2886	168.2886	11.7114	0.2034
GFP-MBD	9	13	15	176.9277	49.3494	127.5783	127.5783	52.4217	0.3048
GFP-MBD_Control	1	1	1	74.9941	159.6446	-84.6505	84.6505	84.6505	0.1667
GFP-MBD_Control	1	1	2	42.9203	2.3593	40.5609	40.5609	40.5609	0.2475
GFP-MBD_Control	1	1	3	50.4091	21.861	28.5481	28.5481	28.5481	0.1683
GFP-MBD_Control	1	1	4	100.9786	90.2315	10.7471	10.7471	10.7471	0.1762
GFP-MBD_Control	1	1	5	137.177	95.36	41.8169	41.8169	41.8169	0.0829
GFP-MBD_Control	1	1	6	38.7387	16.5698	22.1688	22.1688	22.1688	0.1985
GFP-MBD_Control	1	1	7	32.39	178.8357	-146.4457	146.4457	33.5543	0.0602
GFP-MBD_Control	1	1	8	71.3929	167.7416	-96.3487	96.3487	83.6513	0.0879
GFP-MBD_Control	1	2	1	77.3993	159.6446	-82.2453	82.2453	82.2453	0.1711
GFP-MBD_Control	1	2	2	40.7579	2.3593	38.3986	38.3986	38.3986	0.2553
GFP-MBD_Control	1	2	3	41.3037	21.861	19.4427	19.4427	19.4427	0.1814
GFP-MBD_Control	1	2	4	94.0687	90.2315	3.8372	3.8372	3.8372	0.1755
GFP-MBD_Control	1	2	5	131.9404	95.36	36.5804	36.5804	36.5804	0.1464
GFP-MBD_Control	1	2	6	39.6932	16.5698	23.1234	23.1234	23.1234	0.2242
GFP-MBD_Control	1	2	7	20.1762	178.8357	-158.6595	158.6595	21.3405	0.027
GFP-MBD_Control	1	2	8	73.6327	167.7416	-94.1089	94.1089	85.8911	0.0932
GFP-MBD_Control	1	3	1	76.9977	159.6446	-82.6469	82.6469	82.6469	0.1575
GFP-MBD_Control	1	3	2	41.214	2.3593	38.8547	38.8547	38.8547	0.2083
GFP-MBD_Control	1	3	3	38.9769	21.861	17.1159	17.1159	17.1159	0.1756
GFP-MBD_Control	1	3	4	88.4753	90.2315	-1.7562	1.7562	1.7562	0.1792
GFP-MBD_Control	1	3	5	129.1318	95.36	33.7717	33.7717	33.7717	0.116
GFP-MBD_Control	1	3	6	38.6366	16.5698	22.0668	22.0668	22.0668	0.2052
GFP-MBD_Control	1	3	7	20.6277	178.8357	-158.2079	158.2079	21.7921	0.0594
GFP-MBD_Control	1	3	8	69.6954	167.7416	-98.0462	98.0462	81.9538	0.0934
GFP-MBD_Control	1	4	1	71.6916	159.6446	-87.953	87.953	87.953	0.1796
GFP-MBD_Control	1	4	2	37.0118	2.3593	34.6525	34.6525	34.6525	0.2305
GFP-MBD_Control	1	4	3	32.9818	21.861	11.1208	11.1208	11.1208	0.1769
GFP-MBD_Control	1	4	4	83.4818	90.2315	-6.7496	6.7496	6.7496	0.1567
GFP-MBD_Control	1	4	5	132.2637	95.36	36.9037	36.9037	36.9037	0.1642
GFP-MBD_Control	1	4	6	40.1765	16.5698	23.6066	23.6066	23.6066	0.1942
GFP-MBD_Control	1	4	7	15.1507	178.8357	-163.685	163.685	16.315	0.0776
GFP-MBD_Control	1	4	8	71.4413	165.9863	-94.545	94.545	85.455	0.1185
GFP-MBD_Control	1	5	1	69.5588	159.6446	-90.0858	90.0858	89.9142	0.14
GFP-MBD_Control	1	5	2	28.0852	2.3593	25.7259	25.7259	25.7259	0.1595
GFP-MBD_Control	1	5	3	31.2832	21.861	9.4222	9.4222	9.4222	0.158
GFP-MBD_Control	1	5	4	71.4333	90.2315	-18.7981	18.7981	18.7981	0.1293
GFP-MBD_Control	1	5	5	129.9886	95.36	34.6286	34.6286	34.6286	0.1268
GFP-MBD_Control	1	5	6	39.8763	16.5698	23.3065	23.3065	23.3065	0.2291
GFP-MBD_Control	1	5	7	9.7163	178.8357	-169.1194	169.1194	10.8806	0.0413
GFP-MBD_Control	1	5	8	56.2411	165.9863	-109.7452	109.7452	70.2548	0.0999
GFP-MBD_Control	1	6	1	64.0695	159.6446	-95.5751	95.5751	84.4249	0.1455
GFP-MBD_Control	1	6	2	23.4645	2.3593	21.1052	21.1052	21.1052	0.1437
GFP-MBD_Control	1	6	3	28.3259	21.861	6.4649	6.4649	6.4649	0.1405
GFP-MBD_Control	1	6	4	75.8006	90.2315	-14.4309	14.4309	14.4309	0.1379
GFP-MBD_Control	1	6	5	128.1175	95.36	32.7574	32.7574	32.7574	0.0946
GFP-MBD_Control	1	6	6	39.0104	16.5698	22.4405	22.4405	22.4405	0.2247
GFP-MBD_Control	1	6	7	36.6335	178.8357	-142.2022	142.2022	37.7978	0.041
GFP-MBD_Control	1	6	8	60.2223	165.9863	-105.764	105.764	74.236	0.1314
GFP-MBD_Control	1	7	1	65.638	157.5731	-91.9351	91.9351	88.0649	0.1512
GFP-MBD_Control	1	7	2	28.4523	2.3593	26.093	26.093	26.093	0.1251
GFP-MBD_Control	1	7	3	33.2242	23.9011	9.323	9.323	9.323	0.1193
GFP-MBD_Control	1	7	4	77.4341	89.8299	-12.3957	12.3957	12.3957	0.1609
GFP-MBD_Control	1	7	5	121.7943	95.1597	26.6346	26.6346	26.6346	0.1119
GFP-MBD_Control	1	7	6	39.5803	16.9497	22.6306	22.6306	22.6306	0.1958
GFP-MBD_Control	1	7	7	25.474	178.9623	-153.4882	153.4882	26.5118	0.0615
GFP-MBD_Control	1	7	8	57.4524	164.0907	-106.6383	106.6383	73.3617	0.1603
GFP-MBD_Control	1	8	1	75.2578	157.5731	-82.3153	82.3153	82.3153	0.181
GFP-MBD_Control	1	8	2	29.2377	2.3593	26.8783	26.8783	26.8783	0.1121
GFP-MBD_Control	1	8	3	32.0329	26.0363	5.9966	5.9966	5.9966	0.1262
GFP-MBD_Control	1	8	4	69.8413	89.4151	-19.5738	19.5738	19.5738	0.1507
GFP-MBD_Control	1	8	5	122.0472	94.4762	27.571	27.571	27.571	0.1318
GFP-MBD_Control	1	8	6	39.2757	16.9497	22.326	22.326	22.326	0.2144
GFP-MBD_Control	1	8	7	19.5862	0.5101	19.076	19.076	19.076	0.0987
GFP-MBD_Control	1	8	8	54.4731	160.3297	-105.8567	105.8567	74.1433	0.1572
GFP-MBD_Control	1	9	1	69.1437	157.5731	-88.4294	88.4294	88.4294	0.1949
GFP-MBD_Control	1	9	2	45.7786	2.3593	43.4193	43.4193	43.4193	0.0928
GFP-MBD_Control	1	9	3	27.9833	26.0363	1.947	1.947	1.947	0.1526
GFP-MBD_Control	1	9	4	74.6221	89.4151	-14.7929	14.7929	14.7929	0.1744
GFP-MBD_Control	1	9	5	130.838	94.4762	36.3618	36.3618	36.3618	0.1482
GFP-MBD_Control	1	9	6	38.7333	16.6279	22.1054	22.1054	22.1054	0.2275
GFP-MBD_Control	1	9	7	23.4613	0.5101	22.9512	22.9512	22.9512	0.1326
GFP-MBD_Control	1	9	8	52.905	160.3297	-107.4247	107.4247	72.5753	0.1505
GFP-MBD_Control	1	10	1	66.0926	157.5731	-91.4805	91.4805	88.5195	0.1672
GFP-MBD_Control	1	10	2	40.4491	2.3593	38.0898	38.0898	38.0898	0.0796
GFP-MBD_Control	1	10	3	29.8029	26.0363	3.7666	3.7666	3.7666	0.1116
GFP-MBD_Control	1	10	4	69.2138	89.4151	-20.2012	20.2012	20.2012	0.1839
GFP-MBD_Control	1	10	5	126.57	94.4762	32.0938	32.0938	32.0938	0.1382
GFP-MBD_Control	1	10	6	41.0616	16.6279	24.4336	24.4336	24.4336	0.1995
GFP-MBD_Control	1	10	7	19.0381	0.5101	18.528	18.528	18.528	0.1306
GFP-MBD_Control	1	10	8	53.6033	160.3297	-106.7264	106.7264	73.2736	0.1211
GFP-MBD_Control	1	11	1	64.2716	157.5731	-93.3015	93.3015	86.6985	0.1928
GFP-MBD_Control	1	11	2	49.2746	2.3593	46.9153	46.9153	46.9153	0.1034
GFP-MBD_Control	1	11	3	35.6061	26.0363	9.5698	9.5698	9.5698	0.0666
GFP-MBD_Control	1	11	4	62.6432	89.4151	-26.7719	26.7719	26.7719	0.1747
GFP-MBD_Control	1	11	5	124.6672	94.7439	29.9232	29.9232	29.9232	0.1557
GFP-MBD_Control	1	11	6	45.2188	16.6279	28.5909	28.5909	28.5909	0.1727
GFP-MBD_Control	1	11	7	20.4538	0.5101	19.9436	19.9436	19.9436	0.1445
GFP-MBD_Control	1	11	8	44.9969	160.3297	-115.3328	115.3328	64.6672	0.1089
GFP-MBD_Control	1	12	1	66.8829	157.5731	-90.6902	90.6902	89.3098	0.1614
GFP-MBD_Control	1	12	2	53.0568	2.3593	50.6975	50.6975	50.6975	0.11
GFP-MBD_Control	1	12	3	60.8439	26.0363	34.8076	34.8076	34.8076	0.048
GFP-MBD_Control	1	12	4	61.8937	89.4151	-27.5213	27.5213	27.5213	0.1752
GFP-MBD_Control	1	12	5	130.4287	94.7439	35.6848	35.6848	35.6848	0.1195
GFP-MBD_Control	1	12	6	44.8476	16.6279	28.2197	28.2197	28.2197	0.1611
GFP-MBD_Control	1	12	7	28.6371	0.5101	28.127	28.127	28.127	0.1581
GFP-MBD_Control	1	12	8	32.7977	160.3297	-127.532	127.532	52.468	0.0963
GFP-MBD_Control	1	13	1	65.1272	157.5731	-92.4459	92.4459	87.5541	0.1289
GFP-MBD_Control	1	13	2	48.1888	2.3593	45.8294	45.8294	45.8294	0.1256
GFP-MBD_Control	1	13	3	69.7544	26.0363	43.7181	43.7181	43.7181	0.0707
GFP-MBD_Control	1	13	4	53.236	89.4151	-36.179	36.179	36.179	0.2025
GFP-MBD_Control	1	13	5	140.3639	94.7439	45.62	45.62	45.62	0.0996
GFP-MBD_Control	1	13	6	46.6889	16.6279	30.061	30.061	30.061	0.1978
GFP-MBD_Control	1	13	7	24.9199	0.5101	24.4097	24.4097	24.4097	0.1561
GFP-MBD_Control	1	13	8	36.2954	160.3297	-124.0343	124.0343	55.9657	0.1032
GFP-MBD_Control	2	1	1	5.4931	5.6425	-0.1494	0.1494	0.1494	0.2231
GFP-MBD_Control	2	1	2	178.8134	173.0708	5.7425	5.7425	5.7425	0.1991
GFP-MBD_Control	2	1	3	11.1119	79.3424	-68.2304	68.2304	68.2304	0.1725
GFP-MBD_Control	2	1	4	42.558	90.0985	-47.5405	47.5405	47.5405	0.204
GFP-MBD_Control	2	1	5	14.4464	138.3251	-123.8787	123.8787	56.1213	0.1626
GFP-MBD_Control	2	1	6	12.9774	49.5786	-36.6012	36.6012	36.6012	0.2633
GFP-MBD_Control	2	1	7	26.1347	178.8934	-152.7587	152.7587	27.2413	0.2633
GFP-MBD_Control	2	2	1	3.9062	5.6425	-1.7362	1.7362	1.7362	0.2423
GFP-MBD_Control	2	2	2	179.3197	173.0708	6.2488	6.2488	6.2488	0.2209
GFP-MBD_Control	2	2	3	2.3837	79.3424	-76.9587	76.9587	76.9587	0.1546
GFP-MBD_Control	2	2	4	41.5299	90.0985	-48.5686	48.5686	48.5686	0.2453
GFP-MBD_Control	2	2	5	13.2324	138.3251	-125.0927	125.0927	54.9073	0.1871
GFP-MBD_Control	2	2	6	11.4519	49.5786	-38.1266	38.1266	38.1266	0.2736
GFP-MBD_Control	2	2	7	24.8046	178.8934	-154.0888	154.0888	25.9112	0.2704
GFP-MBD_Control	2	3	1	2.8056	5.6425	-2.8369	2.8369	2.8369	0.2529
GFP-MBD_Control	2	3	2	176.3173	173.0708	3.2465	3.2465	3.2465	0.196
GFP-MBD_Control	2	3	3	6.2243	79.3424	-73.1181	73.1181	73.1181	0.1666
GFP-MBD_Control	2	3	4	46.1202	90.0985	-43.9783	43.9783	43.9783	0.2482
GFP-MBD_Control	2	3	5	7.6846	138.3251	-130.6405	130.6405	49.3595	0.1626
GFP-MBD_Control	2	3	6	13.4149	49.5786	-36.1636	36.1636	36.1636	0.2279
GFP-MBD_Control	2	3	7	23.4881	178.8934	-155.4054	155.4054	24.5946	0.2727
GFP-MBD_Control	2	4	1	2.1766	5.6425	-3.4659	3.4659	3.4659	0.2692
GFP-MBD_Control	2	4	2	176.3869	173.0708	3.316	3.316	3.316	0.2043
GFP-MBD_Control	2	4	3	172.0324	79.3424	92.6901	92.6901	87.3099	0.1149
GFP-MBD_Control	2	4	4	44.2088	90.0985	-45.8897	45.8897	45.8897	0.2306
GFP-MBD_Control	2	4	5	10.862	138.3251	-127.4631	127.4631	52.5369	0.1669
GFP-MBD_Control	2	4	6	10.8755	49.5786	-38.7031	38.7031	38.7031	0.2147
GFP-MBD_Control	2	4	7	21.2216	178.8934	-157.6718	157.6718	22.3282	0.2502
GFP-MBD_Control	2	5	1	1.1889	5.6425	-4.4536	4.4536	4.4536	0.2512
GFP-MBD_Control	2	5	2	174.1336	173.0708	1.0627	1.0627	1.0627	0.1966
GFP-MBD_Control	2	5	3	165.8568	79.3424	86.5144	86.5144	86.5144	0.1616
GFP-MBD_Control	2	5	4	35.7877	90.0985	-54.3108	54.3108	54.3108	0.2089
GFP-MBD_Control	2	5	5	12.3957	138.3251	-125.9294	125.9294	54.0706	0.1659
GFP-MBD_Control	2	5	6	8.2065	49.5786	-41.3721	41.3721	41.3721	0.2324
GFP-MBD_Control	2	5	7	19.9865	178.8934	-158.9069	158.9069	21.0931	0.2416
GFP-MBD_Control	2	6	1	0.2022	5.6425	-5.4403	5.4403	5.4403	0.239
GFP-MBD_Control	2	6	2	172.2005	173.0708	-0.8703	0.8703	0.8703	0.1801
GFP-MBD_Control	2	6	3	162.8274	79.3424	83.485	83.485	83.485	0.146
GFP-MBD_Control	2	6	4	35.1599	90.0985	-54.9386	54.9386	54.9386	0.2045
GFP-MBD_Control	2	6	5	9.9903	138.3251	-128.3348	128.3348	51.6652	0.1318
GFP-MBD_Control	2	6	6	9.6594	49.5786	-39.9192	39.9192	39.9192	0.2084
GFP-MBD_Control	2	6	7	19.3155	178.8934	-159.5779	159.5779	20.4221	0.2011
GFP-MBD_Control	2	7	1	1.6219	5.6425	-4.0206	4.0206	4.0206	0.2131
GFP-MBD_Control	2	7	2	172.7598	173.0708	-0.311	0.311	0.311	0.2039
GFP-MBD_Control	2	7	3	155.937	79.3424	76.5946	76.5946	76.5946	0.1907
GFP-MBD_Control	2	7	4	29.9666	90.0985	-60.1319	60.1319	60.1319	0.2154
GFP-MBD_Control	2	7	5	15.3518	138.3251	-122.9733	122.9733	57.0267	0.1177
GFP-MBD_Control	2	7	6	6.5719	49.5786	-43.0067	43.0067	43.0067	0.1991
GFP-MBD_Control	2	7	7	17.6575	178.8934	-161.2359	161.2359	18.7641	0.1749
GFP-MBD_Control	2	8	1	179.4447	5.6425	173.8022	173.8022	6.1978	0.2557
GFP-MBD_Control	2	8	2	172.3814	173.0708	-0.6894	0.6894	0.6894	0.2433
GFP-MBD_Control	2	8	3	155.99	79.3424	76.6476	76.6476	76.6476	0.1176
GFP-MBD_Control	2	8	4	32.3144	90.0985	-57.7841	57.7841	57.7841	0.1847
GFP-MBD_Control	2	8	5	24.2789	138.3251	-114.0462	114.0462	65.9538	0.1318
GFP-MBD_Control	2	8	6	9.5054	49.5786	-40.0731	40.0731	40.0731	0.1973
GFP-MBD_Control	2	8	7	15.694	178.8934	-163.1994	163.1994	16.8006	0.1628
GFP-MBD_Control	2	9	1	178.4151	5.6425	172.7726	172.7726	7.2274	0.2051
GFP-MBD_Control	2	9	2	166.8218	173.0708	-6.249	6.249	6.249	0.2058
GFP-MBD_Control	2	9	3	148.8971	79.3424	69.5547	69.5547	69.5547	0.119
GFP-MBD_Control	2	9	4	26.5952	90.0985	-63.5033	63.5033	63.5033	0.261
GFP-MBD_Control	2	9	5	24.5674	138.3251	-113.7578	113.7578	66.2422	0.1467
GFP-MBD_Control	2	9	6	14.3582	49.5786	-35.2204	35.2204	35.2204	0.1833
GFP-MBD_Control	2	9	7	10.9907	178.8934	-167.9027	167.9027	12.0973	0.1521
GFP-MBD_Control	2	10	1	1.1244	7.399	-6.2746	6.2746	6.2746	0.2258
GFP-MBD_Control	2	10	2	167.9538	172.8587	-4.9049	4.9049	4.9049	0.2215
GFP-MBD_Control	2	10	3	168.4168	78.9036	89.5132	89.5132	89.5132	0.0698
GFP-MBD_Control	2	10	4	16.4693	90.0985	-73.6292	73.6292	73.6292	0.2256
GFP-MBD_Control	2	10	5	26.3393	136.366	-110.0267	110.0267	69.9733	0.1443
GFP-MBD_Control	2	10	6	9.5779	49.5786	-40.0007	40.0007	40.0007	0.2035
GFP-MBD_Control	2	10	7	8.1092	179.3749	-171.2656	171.2656	8.7344	0.1162
GFP-MBD_Control	2	11	1	0.6497	7.399	-6.7493	6.7493	6.7493	0.2282
GFP-MBD_Control	2	11	2	162.3737	172.8587	-10.4849	10.4849	10.4849	0.1885
GFP-MBD_Control	2	11	3	169.9341	78.9036	91.0306	91.0306	88.9694	0.1012
GFP-MBD_Control	2	11	4	10.658	90.0985	-79.4405	79.4405	79.4405	0.1806
GFP-MBD_Control	2	11	5	27.4229	136.366	-108.943	108.943	71.057	0.1663
GFP-MBD_Control	2	11	6	8.6545	49.5786	-40.924	40.924	40.924	0.2259
GFP-MBD_Control	2	11	7	9.5055	179.3749	-169.8694	169.8694	10.1306	0.1124
GFP-MBD_Control	2	12	1	2.3598	7.399	-5.0392	5.0392	5.0392	0.2131
GFP-MBD_Control	2	12	2	164.0758	172.8587	-8.7829	8.7829	8.7829	0.1796
GFP-MBD_Control	2	12	3	177.8794	78.9036	98.9758	98.9758	81.0242	0.1179
GFP-MBD_Control	2	12	4	4.1727	90.0985	-85.9258	85.9258	85.9258	0.1904
GFP-MBD_Control	2	12	5	26.0093	136.366	-110.3567	110.3567	69.6433	0.1954
GFP-MBD_Control	2	12	6	7.8965	49.5786	-41.6821	41.6821	41.6821	0.1998
GFP-MBD_Control	2	12	7	10.5542	179.3749	-168.8207	168.8207	11.1793	0.122
GFP-MBD_Control	2	13	1	4.2459	7.399	-3.1531	3.1531	3.1531	0.2245
GFP-MBD_Control	2	13	2	169.8716	172.8587	-2.9871	2.9871	2.9871	0.1804
GFP-MBD_Control	2	13	3	7.6697	78.9036	-71.2339	71.2339	71.2339	0.09
GFP-MBD_Control	2	13	4	2.9285	90.0985	-87.17	87.17	87.17	0.1877
GFP-MBD_Control	2	13	5	24.8555	136.366	-111.5105	111.5105	68.4895	0.1769
GFP-MBD_Control	2	13	6	5.3936	49.5786	-44.185	44.185	44.185	0.2026
GFP-MBD_Control	2	13	7	7.7405	179.5574	-171.817	171.817	8.183	0.1359
GFP-MBD_Control	3	1	1	162.748	144.8376	17.9105	17.9105	17.9105	0.1877
GFP-MBD_Control	3	1	2	35.504	6.5749	28.9292	28.9292	28.9292	0.1039
GFP-MBD_Control	3	1	3	20.2086	88.1224	-67.9138	67.9138	67.9138	0.1022
GFP-MBD_Control	3	1	4	59.8319	82.9015	-23.0696	23.0696	23.0696	0.1068
GFP-MBD_Control	3	1	5	34.2097	50.8356	-16.6259	16.6259	16.6259	0.2215
GFP-MBD_Control	3	1	6	4.1872	178.2071	-174.0199	174.0199	5.9801	0.1913
GFP-MBD_Control	3	2	1	164.942	144.8376	20.1044	20.1044	20.1044	0.1652
GFP-MBD_Control	3	2	2	33.5954	6.5749	27.0205	27.0205	27.0205	0.1202
GFP-MBD_Control	3	2	3	18.1211	88.1224	-70.0013	70.0013	70.0013	0.1634
GFP-MBD_Control	3	2	4	61.8548	82.9015	-21.0467	21.0467	21.0467	0.1521
GFP-MBD_Control	3	2	5	30.1832	50.8356	-20.6524	20.6524	20.6524	0.217
GFP-MBD_Control	3	2	6	4.3545	178.2071	-173.8526	173.8526	6.1474	0.168
GFP-MBD_Control	3	3	1	158.2646	145.9852	12.2793	12.2793	12.2793	0.1754
GFP-MBD_Control	3	3	2	32.153	7.2916	24.8614	24.8614	24.8614	0.1232
GFP-MBD_Control	3	3	3	8.6553	87.7487	-79.0934	79.0934	79.0934	0.1083
GFP-MBD_Control	3	3	4	59.2757	82.9015	-23.6258	23.6258	23.6258	0.1989
GFP-MBD_Control	3	3	5	20.3414	50.8356	-30.4942	30.4942	30.4942	0.1931
GFP-MBD_Control	3	3	6	6.7722	178.2071	-171.4349	171.4349	8.5651	0.1407
GFP-MBD_Control	3	4	1	149.9399	145.9852	3.9546	3.9546	3.9546	0.1512
GFP-MBD_Control	3	4	2	34.151	7.2916	26.8594	26.8594	26.8594	0.0932
GFP-MBD_Control	3	4	3	5.9118	87.7487	-81.837	81.837	81.837	0.0947
GFP-MBD_Control	3	4	4	57.7496	82.9015	-25.1519	25.1519	25.1519	0.1659
GFP-MBD_Control	3	4	5	23.3765	50.8356	-27.4591	27.4591	27.4591	0.1959
GFP-MBD_Control	3	4	6	5.9137	177.9282	-172.0146	172.0146	7.9854	0.1437
GFP-MBD_Control	3	5	1	152.4001	145.9852	6.4149	6.4149	6.4149	0.157
GFP-MBD_Control	3	5	2	32.7568	7.3909	25.3659	25.3659	25.3659	0.1301
GFP-MBD_Control	3	5	3	5.6393	87.6191	-81.9797	81.9797	81.9797	0.1043
GFP-MBD_Control	3	5	4	52.4363	82.6875	-30.2511	30.2511	30.2511	0.1617
GFP-MBD_Control	3	5	5	22.5458	49.5372	-26.9915	26.9915	26.9915	0.2035
GFP-MBD_Control	3	5	6	2.3308	177.6418	-175.311	175.311	4.689	0.1311
GFP-MBD_Control	3	6	1	151.3259	145.9852	5.3407	5.3407	5.3407	0.1411
GFP-MBD_Control	3	6	2	33.9073	7.3909	26.5164	26.5164	26.5164	0.1472
GFP-MBD_Control	3	6	3	3.1333	87.6191	-84.4858	84.4858	84.4858	0.0979
GFP-MBD_Control	3	6	4	43.7494	82.6875	-38.9381	38.9381	38.9381	0.202
GFP-MBD_Control	3	6	5	31.0878	49.5372	-18.4495	18.4495	18.4495	0.2186
GFP-MBD_Control	3	6	6	2.7341	177.6418	-174.9077	174.9077	5.0923	0.1625
GFP-MBD_Control	3	7	1	150.4637	145.9852	4.4784	4.4784	4.4784	0.1487
GFP-MBD_Control	3	7	2	34.1886	8.0545	26.1341	26.1341	26.1341	0.1603
GFP-MBD_Control	3	7	3	5.1355	87.3806	-82.2451	82.2451	82.2451	0.0611
GFP-MBD_Control	3	7	4	42.8721	82.9354	-40.0633	40.0633	40.0633	0.206
GFP-MBD_Control	3	7	5	28.0617	45.5302	-17.4685	17.4685	17.4685	0.2129
GFP-MBD_Control	3	7	6	2.4217	177.6418	-175.2201	175.2201	4.7799	0.1432
GFP-MBD_Control	3	8	1	152.0715	145.9852	6.0863	6.0863	6.0863	0.1554
GFP-MBD_Control	3	8	2	34.4473	8.0545	26.3928	26.3928	26.3928	0.1404
GFP-MBD_Control	3	8	3	4.2787	87.3806	-83.1019	83.1019	83.1019	0.0868
GFP-MBD_Control	3	8	4	40.3296	82.9354	-42.6058	42.6058	42.6058	0.27
GFP-MBD_Control	3	8	5	28.2905	45.5302	-17.2398	17.2398	17.2398	0.2127
GFP-MBD_Control	3	8	6	176.4843	177.6418	-1.1575	1.1575	1.1575	0.157
GFP-MBD_Control	3	9	1	151.4512	145.9852	5.4659	5.4659	5.4659	0.1712
GFP-MBD_Control	3	9	2	32.9214	8.0545	24.8669	24.8669	24.8669	0.1527
GFP-MBD_Control	3	9	3	177.051	87.3806	89.6704	89.6704	89.6704	0.0837
GFP-MBD_Control	3	9	4	43.1263	82.9354	-39.8091	39.8091	39.8091	0.2599
GFP-MBD_Control	3	9	5	29.3438	45.5302	-16.1865	16.1865	16.1865	0.2217
GFP-MBD_Control	3	9	6	176.707	177.6418	-0.9348	0.9348	0.9348	0.1477
GFP-MBD_Control	3	10	1	154.8608	145.9852	8.8756	8.8756	8.8756	0.168
GFP-MBD_Control	3	10	2	25.5707	8.0545	17.5163	17.5163	17.5163	0.1631
GFP-MBD_Control	3	10	3	16.6977	87.3806	-70.6829	70.6829	70.6829	0.0935
GFP-MBD_Control	3	10	4	39.1633	82.9354	-43.7721	43.7721	43.7721	0.1839
GFP-MBD_Control	3	10	5	26.1371	45.5302	-19.3931	19.3931	19.3931	0.2275
GFP-MBD_Control	3	10	6	177.2417	177.5857	-0.344	0.344	0.344	0.1798
GFP-MBD_Control	3	11	1	155.9649	148.8068	7.1582	7.1582	7.1582	0.1492
GFP-MBD_Control	3	11	2	19.9732	8.0545	11.9188	11.9188	11.9188	0.1499
GFP-MBD_Control	3	11	3	20.16	87.3806	-67.2206	67.2206	67.2206	0.0616
GFP-MBD_Control	3	11	4	38.6287	82.9354	-44.3067	44.3067	44.3067	0.1708
GFP-MBD_Control	3	11	5	19.8201	45.5302	-25.7101	25.7101	25.7101	0.2232
GFP-MBD_Control	3	11	6	177.3459	177.5857	-0.2397	0.2397	0.2397	0.2006
GFP-MBD_Control	3	12	1	164.227	148.8068	15.4203	15.4203	15.4203	0.1682
GFP-MBD_Control	3	12	2	16.1941	8.0123	8.1819	8.1819	8.1819	0.1839
GFP-MBD_Control	3	12	3	16.585	88.3563	-71.7713	71.7713	71.7713	0.0738
GFP-MBD_Control	3	12	4	34.0201	82.9354	-48.9153	48.9153	48.9153	0.1853
GFP-MBD_Control	3	12	5	11.4045	45.5302	-34.1258	34.1258	34.1258	0.2508
GFP-MBD_Control	3	12	6	173.4924	177.5857	-4.0932	4.0932	4.0932	0.2145
GFP-MBD_Control	3	13	1	167.357	148.8068	18.5502	18.5502	18.5502	0.1927
GFP-MBD_Control	3	13	2	16.2018	8.0123	8.1895	8.1895	8.1895	0.1905
GFP-MBD_Control	3	13	3	13.7205	88.3563	-74.6358	74.6358	74.6358	0.039
GFP-MBD_Control	3	13	4	22.3511	82.9354	-60.5843	60.5843	60.5843	0.1508
GFP-MBD_Control	3	13	5	3.9496	45.5302	-41.5807	41.5807	41.5807	0.2657
GFP-MBD_Control	3	13	6	169.603	177.5857	-7.9827	7.9827	7.9827	0.1978
GFP-MBD_Control	4	1	1	25.1591	169.7952	-144.6361	144.6361	35.3639	0.0888
GFP-MBD_Control	4	1	2	19.4757	52.9755	-33.4998	33.4998	33.4998	0.1075
GFP-MBD_Control	4	1	3	28.9011	157.8068	-128.9056	128.9056	51.0944	0.0566
GFP-MBD_Control	4	1	4	145.1533	92.4485	52.7049	52.7049	52.7049	0.2397
GFP-MBD_Control	4	1	5	39.5666	90.3076	-50.741	50.741	50.741	0.3051
GFP-MBD_Control	4	1	6	19.537	92.1415	-72.6045	72.6045	72.6045	0.1872
GFP-MBD_Control	4	1	7	4.1	21.2223	-17.1222	17.1222	17.1222	0.0407
GFP-MBD_Control	4	1	8	145.1776	173.3791	-28.2016	28.2016	28.2016	0.1915
GFP-MBD_Control	4	2	1	23.2663	169.7952	-146.5289	146.5289	33.4711	0.0954
GFP-MBD_Control	4	2	2	16.2404	52.9755	-36.7351	36.7351	36.7351	0.1174
GFP-MBD_Control	4	2	3	12.0346	157.8068	-145.7722	145.7722	34.2278	0.0525
GFP-MBD_Control	4	2	4	147.1026	92.4485	54.6541	54.6541	54.6541	0.2127
GFP-MBD_Control	4	2	5	37.8445	90.3076	-52.4632	52.4632	52.4632	0.2555
GFP-MBD_Control	4	2	6	17.8402	92.1415	-74.3013	74.3013	74.3013	0.1628
GFP-MBD_Control	4	2	7	11.0368	21.2223	-10.1855	10.1855	10.1855	0.0507
GFP-MBD_Control	4	2	8	144.5437	173.3791	-28.8354	28.8354	28.8354	0.1664
GFP-MBD_Control	4	3	1	31.9702	169.7952	-137.825	137.825	42.175	0.1157
GFP-MBD_Control	4	3	2	12.0965	52.9755	-40.879	40.879	40.879	0.1243
GFP-MBD_Control	4	3	3	25.4242	157.8068	-132.3826	132.3826	47.6174	0.0534
GFP-MBD_Control	4	3	4	148.3372	92.4485	55.8887	55.8887	55.8887	0.2135
GFP-MBD_Control	4	3	5	35.0886	90.3076	-55.2191	55.2191	55.2191	0.2078
GFP-MBD_Control	4	3	6	8.6145	92.1415	-83.527	83.527	83.527	0.1711
GFP-MBD_Control	4	3	7	10.1054	21.2223	-11.1168	11.1168	11.1168	0.0453
GFP-MBD_Control	4	3	8	141.1696	173.3791	-32.2095	32.2095	32.2095	0.1978
GFP-MBD_Control	4	4	1	28.7806	169.7952	-141.0146	141.0146	38.9854	0.116
GFP-MBD_Control	4	4	2	3.3476	52.9755	-49.6278	49.6278	49.6278	0.1144
GFP-MBD_Control	4	4	3	26.7551	157.8068	-131.0517	131.0517	48.9483	0.0908
GFP-MBD_Control	4	4	4	143.7852	92.4485	51.3367	51.3367	51.3367	0.2376
GFP-MBD_Control	4	4	5	32.176	90.1299	-57.954	57.954	57.954	0.2067
GFP-MBD_Control	4	4	6	17.6307	92.1415	-74.5108	74.5108	74.5108	0.1111
GFP-MBD_Control	4	4	7	174.9453	24.7918	150.1535	150.1535	29.8465	0.0676
GFP-MBD_Control	4	4	8	141.7403	173.9327	-32.1924	32.1924	32.1924	0.1979
GFP-MBD_Control	4	5	1	33.7309	169.7952	-136.0643	136.0643	43.9357	0.116
GFP-MBD_Control	4	5	2	172.9967	52.9755	120.0213	120.0213	59.9787	0.0979
GFP-MBD_Control	4	5	3	39.5507	156.7807	-117.23	117.23	62.77	0.1364
GFP-MBD_Control	4	5	4	147.8568	92.4485	55.4084	55.4084	55.4084	0.1542
GFP-MBD_Control	4	5	5	27.5737	90.0834	-62.5098	62.5098	62.5098	0.1779
GFP-MBD_Control	4	5	6	20.6764	92.1415	-71.4652	71.4652	71.4652	0.0726
GFP-MBD_Control	4	5	7	8.4453	25.8977	-17.4524	17.4524	17.4524	0.0561
GFP-MBD_Control	4	5	8	139.8204	174.4715	-34.6511	34.6511	34.6511	0.1733
GFP-MBD_Control	4	6	1	28.8929	169.4026	-140.5097	140.5097	39.4903	0.1467
GFP-MBD_Control	4	6	2	166.9883	50.1766	116.8117	116.8117	63.1883	0.0871
GFP-MBD_Control	4	6	3	36.9398	156.3125	-119.3727	119.3727	60.6273	0.1583
GFP-MBD_Control	4	6	4	140.4599	95.7598	44.7001	44.7001	44.7001	0.2059
GFP-MBD_Control	4	6	5	24.8689	90.2928	-65.4239	65.4239	65.4239	0.1015
GFP-MBD_Control	4	6	6	30.8625	92.1674	-61.305	61.305	61.305	0.0673
GFP-MBD_Control	4	6	7	0.8333	29.1253	-28.292	28.292	28.292	0.0629
GFP-MBD_Control	4	6	8	133.2015	175.1289	-41.9273	41.9273	41.9273	0.2085
GFP-MBD_Control	4	7	1	29.9495	169.9243	-139.9748	139.9748	40.0252	0.1353
GFP-MBD_Control	4	7	2	172.0226	50.1766	121.846	121.846	58.154	0.0499
GFP-MBD_Control	4	7	3	43.0897	155.8982	-112.8086	112.8086	67.1914	0.1878
GFP-MBD_Control	4	7	4	131.3969	95.7598	35.637	35.637	35.637	0.2015
GFP-MBD_Control	4	7	5	22.5709	90.2928	-67.7219	67.7219	67.7219	0.0253
GFP-MBD_Control	4	7	6	37.9564	92.1674	-54.211	54.211	54.211	0.1385
GFP-MBD_Control	4	7	7	23.4905	29.1253	-5.6349	5.6349	5.6349	0.0613
GFP-MBD_Control	4	7	8	132.2918	175.1289	-42.8371	42.8371	42.8371	0.2049
GFP-MBD_Control	4	8	1	29.1771	169.9243	-140.7472	140.7472	39.2528	0.1271
GFP-MBD_Control	4	8	2	140.0137	50.1766	89.8371	89.8371	89.8371	0.0801
GFP-MBD_Control	4	8	3	41.3707	155.8982	-114.5275	114.5275	65.4725	0.192
GFP-MBD_Control	4	8	4	129.3682	95.7598	33.6083	33.6083	33.6083	0.1443
GFP-MBD_Control	4	8	5	35.939	90.2928	-54.3538	54.3538	54.3538	0.0425
GFP-MBD_Control	4	8	6	36.75	92.1674	-55.4174	55.4174	55.4174	0.1099
GFP-MBD_Control	4	8	7	36.6339	29.1253	7.5085	7.5085	7.5085	0.0905
GFP-MBD_Control	4	8	8	127.6183	175.1289	-47.5106	47.5106	47.5106	0.1897
GFP-MBD_Control	4	9	1	23.062	169.9243	-146.8623	146.8623	33.1377	0.1205
GFP-MBD_Control	4	9	2	132.143	50.1766	81.9664	81.9664	81.9664	0.0898
GFP-MBD_Control	4	9	3	37.7081	155.8982	-118.1901	118.1901	61.8099	0.157
GFP-MBD_Control	4	9	4	121.0753	95.7598	25.3155	25.3155	25.3155	0.11
GFP-MBD_Control	4	9	5	42.9639	90.2928	-47.3289	47.3289	47.3289	0.0874
GFP-MBD_Control	4	9	6	46.6953	92.1674	-45.4721	45.4721	45.4721	0.0938
GFP-MBD_Control	4	9	7	38.8529	29.1253	9.7276	9.7276	9.7276	0.1167
GFP-MBD_Control	4	9	8	126.3887	175.1289	-48.7402	48.7402	48.7402	0.1847
GFP-MBD_Control	4	10	1	17.9546	169.9243	-151.9697	151.9697	28.0303	0.1056
GFP-MBD_Control	4	10	2	137.234	50.1766	87.0574	87.0574	87.0574	0.1122
GFP-MBD_Control	4	10	3	34.7091	155.8982	-121.1892	121.1892	58.8108	0.1069
GFP-MBD_Control	4	10	4	117.251	95.7598	21.4912	21.4912	21.4912	0.0871
GFP-MBD_Control	4	10	5	39.4833	90.2928	-50.8095	50.8095	50.8095	0.0814
GFP-MBD_Control	4	10	6	59.2706	92.1674	-32.8968	32.8968	32.8968	0.1372
GFP-MBD_Control	4	10	7	34.3408	29.1253	5.2154	5.2154	5.2154	0.0863
GFP-MBD_Control	4	10	8	125.5142	175.1289	-49.6147	49.6147	49.6147	0.1939
GFP-MBD_Control	4	11	1	17.3152	169.9243	-152.6091	152.6091	27.3909	0.147
GFP-MBD_Control	4	11	2	133.8869	53.6395	80.2474	80.2474	80.2474	0.1605
GFP-MBD_Control	4	11	3	24.3636	155.8982	-131.5347	131.5347	48.4653	0.0889
GFP-MBD_Control	4	11	4	126.9497	95.3635	31.5862	31.5862	31.5862	0.0138
GFP-MBD_Control	4	11	5	31.0702	90.2928	-59.2226	59.2226	59.2226	0.082
GFP-MBD_Control	4	11	6	42.5552	91.8848	-49.3296	49.3296	49.3296	0.1519
GFP-MBD_Control	4	11	7	23.8012	29.1253	-5.3241	5.3241	5.3241	0.1398
GFP-MBD_Control	4	11	8	128.3369	175.1289	-46.792	46.792	46.792	0.1486
GFP-MBD_Control	4	12	1	12.9366	171.0885	-158.152	158.152	21.848	0.1597
GFP-MBD_Control	4	12	2	131.8835	54.6641	77.2194	77.2194	77.2194	0.1439
GFP-MBD_Control	4	12	3	24.3963	155.8982	-131.5019	131.5019	48.4981	0.0771
GFP-MBD_Control	4	12	4	37.7601	95.3635	-57.6034	57.6034	57.6034	0.0351
GFP-MBD_Control	4	12	5	34.1421	90.2928	-56.1507	56.1507	56.1507	0.1162
GFP-MBD_Control	4	12	6	45.2524	91.6367	-46.3843	46.3843	46.3843	0.1148
GFP-MBD_Control	4	12	7	22.4723	29.1253	-6.653	6.653	6.653	0.1342
GFP-MBD_Control	4	12	8	130.0965	175.1289	-45.0324	45.0324	45.0324	0.1707
GFP-MBD_Control	4	13	1	11.8282	171.0885	-159.2603	159.2603	20.7397	0.1572
GFP-MBD_Control	4	13	2	138.2889	55.2406	83.0483	83.0483	83.0483	0.1218
GFP-MBD_Control	4	13	3	12.3095	156.6034	-144.2939	144.2939	35.7061	0.0654
GFP-MBD_Control	4	13	4	2.7915	95.3635	-92.572	92.572	87.428	0.0354
GFP-MBD_Control	4	13	5	35.1096	90.274	-55.1644	55.1644	55.1644	0.1287
GFP-MBD_Control	4	13	6	40.0283	91.6367	-51.6085	51.6085	51.6085	0.1185
GFP-MBD_Control	4	13	7	13.7118	29.1253	-15.4135	15.4135	15.4135	0.1154
GFP-MBD_Control	4	13	8	133.0601	175.1507	-42.0907	42.0907	42.0907	0.1266
GFP-MBD_Control	5	1	1	27.1159	13.7879	13.328	13.328	13.328	0.0435
GFP-MBD_Control	5	1	2	52.9518	177.7538	-124.802	124.802	55.198	0.0877
GFP-MBD_Control	5	1	3	53.3328	160.9884	-107.6556	107.6556	72.3444	0.1096
GFP-MBD_Control	5	1	4	49.3671	87.5597	-38.1926	38.1926	38.1926	0.0647
GFP-MBD_Control	5	1	5	47.2933	94.4244	-47.1311	47.1311	47.1311	0.0736
GFP-MBD_Control	5	1	6	66.723	175.8037	-109.0807	109.0807	70.9193	0.042
GFP-MBD_Control	5	1	7	49.9835	20.4758	29.5077	29.5077	29.5077	0.079
GFP-MBD_Control	5	2	1	1.7375	13.7879	-12.0504	12.0504	12.0504	0.035
GFP-MBD_Control	5	2	2	60.5	177.7538	-117.2538	117.2538	62.7462	0.077
GFP-MBD_Control	5	2	3	44.1728	162.2195	-118.0467	118.0467	61.9533	0.1159
GFP-MBD_Control	5	2	4	41.4797	87.3603	-45.8806	45.8806	45.8806	0.0608
GFP-MBD_Control	5	2	5	72.3583	94.4244	-22.0661	22.0661	22.0661	0.0646
GFP-MBD_Control	5	2	6	61.8873	175.8037	-113.9164	113.9164	66.0836	0.073
GFP-MBD_Control	5	2	7	41.6206	20.4758	21.1448	21.1448	21.1448	0.0868
GFP-MBD_Control	5	3	1	14.0551	13.7879	0.2672	0.2672	0.2672	0.0908
GFP-MBD_Control	5	3	2	39.7901	177.7538	-137.9637	137.9637	42.0363	0.0484
GFP-MBD_Control	5	3	3	50.6843	162.2195	-111.5352	111.5352	68.4648	0.1268
GFP-MBD_Control	5	3	4	50.3778	87.3603	-36.9825	36.9825	36.9825	0.0544
GFP-MBD_Control	5	3	5	64.9295	94.4244	-29.4949	29.4949	29.4949	0.0541
GFP-MBD_Control	5	3	6	46.5578	175.8037	-129.2459	129.2459	50.7541	0.0879
GFP-MBD_Control	5	3	7	47.3185	20.4758	26.8427	26.8427	26.8427	0.0674
GFP-MBD_Control	5	4	1	14.8944	17.0957	-2.2012	2.2012	2.2012	0.0657
GFP-MBD_Control	5	4	2	49.6517	176.6211	-126.9694	126.9694	53.0306	0.07
GFP-MBD_Control	5	4	3	47.1702	162.2195	-115.0493	115.0493	64.9507	0.1712
GFP-MBD_Control	5	4	4	33.3914	87.245	-53.8536	53.8536	53.8536	0.0468
GFP-MBD_Control	5	4	5	45.5485	94.4244	-48.8759	48.8759	48.8759	0.0551
GFP-MBD_Control	5	4	6	40.102	175.8037	-135.7017	135.7017	44.2983	0.1032
GFP-MBD_Control	5	4	7	37.0846	20.4758	16.6088	16.6088	16.6088	0.0671
GFP-MBD_Control	5	5	1	26.8101	21.5655	5.2445	5.2445	5.2445	0.0641
GFP-MBD_Control	5	5	2	37.3401	176.179	-138.8389	138.8389	41.1611	0.0491
GFP-MBD_Control	5	5	3	46.8541	166.6189	-119.7649	119.7649	60.2351	0.0996
GFP-MBD_Control	5	5	4	25.048	87.2585	-62.2104	62.2104	62.2104	0.0651
GFP-MBD_Control	5	5	5	65.6586	95.2654	-29.6068	29.6068	29.6068	0.0335
GFP-MBD_Control	5	5	6	31.7012	175.7363	-144.0351	144.0351	35.9649	0.088
GFP-MBD_Control	5	5	7	37.5148	17.0064	20.5084	20.5084	20.5084	0.0749
GFP-MBD_Control	5	6	1	0.322	23.646	-23.3241	23.3241	23.3241	0.0386
GFP-MBD_Control	5	6	2	62.3371	175.1883	-112.8512	112.8512	67.1488	0.0657
GFP-MBD_Control	5	6	3	44.6879	167.7247	-123.0368	123.0368	56.9632	0.1016
GFP-MBD_Control	5	6	4	30.0013	86.5972	-56.596	56.596	56.596	0.1223
GFP-MBD_Control	5	6	5	52.3977	95.2654	-42.8677	42.8677	42.8677	0.0484
GFP-MBD_Control	5	6	6	30.6515	175.7363	-145.0848	145.0848	34.9152	0.1608
GFP-MBD_Control	5	6	7	37.2076	17.0064	20.2012	20.2012	20.2012	0.0559
GFP-MBD_Control	5	7	1	30.7807	23.646	7.1346	7.1346	7.1346	0.0842
GFP-MBD_Control	5	7	2	54.857	175.1883	-120.3314	120.3314	59.6686	0.1223
GFP-MBD_Control	5	7	3	47.1234	167.7247	-120.6014	120.6014	59.3986	0.102
GFP-MBD_Control	5	7	4	35.5296	86.5972	-51.0676	51.0676	51.0676	0.1383
GFP-MBD_Control	5	7	5	60.2516	95.2654	-35.0139	35.0139	35.0139	0.0428
GFP-MBD_Control	5	7	6	32.3612	175.7363	-143.3751	143.3751	36.6249	0.1353
GFP-MBD_Control	5	7	7	35.9926	17.0064	18.9861	18.9861	18.9861	0.072
GFP-MBD_Control	5	8	1	18.4745	23.646	-5.1716	5.1716	5.1716	0.0724
GFP-MBD_Control	5	8	2	55.0353	175.1883	-120.153	120.153	59.847	0.119
GFP-MBD_Control	5	8	3	47.6294	167.7247	-120.0953	120.0953	59.9047	0.1871
GFP-MBD_Control	5	8	4	33.6203	86.5972	-52.977	52.977	52.977	0.1227
GFP-MBD_Control	5	8	5	61.5722	95.2654	-33.6933	33.6933	33.6933	0.0573
GFP-MBD_Control	5	8	6	31.1747	175.7363	-144.5616	144.5616	35.4384	0.1466
GFP-MBD_Control	5	8	7	34.8771	17.0064	17.8707	17.8707	17.8707	0.1006
GFP-MBD_Control	5	9	1	39.1843	23.646	15.5383	15.5383	15.5383	0.0707
GFP-MBD_Control	5	9	2	50.9053	175.1883	-124.2831	124.2831	55.7169	0.1184
GFP-MBD_Control	5	9	3	49.5539	167.7247	-118.1708	118.1708	61.8292	0.1216
GFP-MBD_Control	5	9	4	32.1027	86.232	-54.1293	54.1293	54.1293	0.1374
GFP-MBD_Control	5	9	5	66.4073	95.2654	-28.8582	28.8582	28.8582	0.0635
GFP-MBD_Control	5	9	6	30.5337	175.7363	-145.2027	145.2027	34.7973	0.1512
GFP-MBD_Control	5	9	7	35.0723	17.0064	18.0659	18.0659	18.0659	0.1382
GFP-MBD_Control	5	10	1	32.7187	27.8871	4.8317	4.8317	4.8317	0.0899
GFP-MBD_Control	5	10	2	48.5591	175.1883	-126.6292	126.6292	53.3708	0.0887
GFP-MBD_Control	5	10	3	44.6548	167.7247	-123.0699	123.0699	56.9301	0.0951
GFP-MBD_Control	5	10	4	20.5809	86.232	-65.6511	65.6511	65.6511	0.1225
GFP-MBD_Control	5	10	5	16.1842	96.1971	-80.0129	80.0129	80.0129	0.0052
GFP-MBD_Control	5	10	6	25.9311	175.7363	-149.8052	149.8052	30.1948	0.1518
GFP-MBD_Control	5	10	7	26.7818	17.0064	9.7754	9.7754	9.7754	0.1095
GFP-MBD_Control	5	11	1	22.2974	27.8871	-5.5897	5.5897	5.5897	0.0895
GFP-MBD_Control	5	11	2	40.0203	175.0356	-135.0153	135.0153	44.9847	0.0988
GFP-MBD_Control	5	11	3	27.8062	169.1768	-141.3707	141.3707	38.6293	0.0679
GFP-MBD_Control	5	11	4	12.1859	86.232	-74.0461	74.0461	74.0461	0.1081
GFP-MBD_Control	5	11	5	169.6065	96.1971	73.4094	73.4094	73.4094	0.0309
GFP-MBD_Control	5	11	6	26.6522	175.3844	-148.7322	148.7322	31.2678	0.1576
GFP-MBD_Control	5	11	7	16.9922	17.0064	-0.01424	0.01424	0.01424	0.0902
GFP-MBD_Control	5	12	1	18.007	27.8871	-9.88	9.88	9.88	0.1061
GFP-MBD_Control	5	12	2	36.1892	175.704	-139.5148	139.5148	40.4852	0.1163
GFP-MBD_Control	5	12	3	35.3951	169.1768	-133.7817	133.7817	46.2183	0.1459
GFP-MBD_Control	5	12	4	17.3832	86.232	-68.8488	68.8488	68.8488	0.1394
GFP-MBD_Control	5	12	5	7.9956	96.1971	-88.2015	88.2015	88.2015	0.0399
GFP-MBD_Control	5	12	6	17.2406	175.3844	-158.1438	158.1438	21.8562	0.1487
GFP-MBD_Control	5	12	7	18.3998	17.0064	1.3934	1.3934	1.3934	0.1101
GFP-MBD_Control	5	13	1	11.0088	27.8871	-16.8783	16.8783	16.8783	0.1132
GFP-MBD_Control	5	13	2	20.7893	175.704	-154.9148	154.9148	25.0852	0.1286
GFP-MBD_Control	5	13	3	28.4367	169.1768	-140.7402	140.7402	39.2598	0.134
GFP-MBD_Control	5	13	4	8.1485	86.232	-78.0835	78.0835	78.0835	0.1462
GFP-MBD_Control	5	13	5	176.5918	95.2654	81.3263	81.3263	81.3263	0.0374
GFP-MBD_Control	5	13	6	14.7416	175.3844	-160.6428	160.6428	19.3572	0.169
GFP-MBD_Control	5	13	7	13.5136	17.0064	-3.4928	3.4928	3.4928	0.1293
GFP-MBD_Control	6	1	1	47.8089	155.287	-107.4781	107.4781	72.5219	0.1749
GFP-MBD_Control	6	1	2	58.8357	3.5257	55.3101	55.3101	55.3101	0.1438
GFP-MBD_Control	6	1	3	122.0016	59.3551	62.6464	62.6464	62.6464	0.1054
GFP-MBD_Control	6	1	4	31.4026	88.2899	-56.8873	56.8873	56.8873	0.1418
GFP-MBD_Control	6	1	5	40.4405	30.6444	9.7961	9.7961	9.7961	0.2782
GFP-MBD_Control	6	1	6	70.4615	45.2429	25.2186	25.2186	25.2186	0.1124
GFP-MBD_Control	6	1	7	14.354	91.4108	-77.0568	77.0568	77.0568	0.1689
GFP-MBD_Control	6	1	8	30.9119	25.8034	5.1085	5.1085	5.1085	0.2385
GFP-MBD_Control	6	1	9	37.9244	150.1593	-112.2349	112.2349	67.7651	0.2773
GFP-MBD_Control	6	1	10	31.1193	90	-58.8807	58.8807	58.8807	0.1797
GFP-MBD_Control	6	2	1	51.313	155.287	-103.974	103.974	76.026	0.1675
GFP-MBD_Control	6	2	2	46.708	3.5257	43.1824	43.1824	43.1824	0.1301
GFP-MBD_Control	6	2	3	135.1946	59.3551	75.8395	75.8395	75.8395	0.1183
GFP-MBD_Control	6	2	4	20.1499	88.2899	-68.14	68.14	68.14	0.0964
GFP-MBD_Control	6	2	5	39.4753	30.6444	8.8309	8.8309	8.8309	0.2211
GFP-MBD_Control	6	2	6	51.9888	45.2429	6.7458	6.7458	6.7458	0.0982
GFP-MBD_Control	6	2	7	18.3061	91.4108	-73.1047	73.1047	73.1047	0.1187
GFP-MBD_Control	6	2	8	34.9981	25.8034	9.1947	9.1947	9.1947	0.2274
GFP-MBD_Control	6	2	9	30.4998	150.1593	-119.6596	119.6596	60.3404	0.2661
GFP-MBD_Control	6	2	10	21.412	90	-68.588	68.588	68.588	0.1869
GFP-MBD_Control	6	3	1	48.4974	155.287	-106.7896	106.7896	73.2104	0.182
GFP-MBD_Control	6	3	2	51.7386	3.5257	48.2129	48.2129	48.2129	0.1257
GFP-MBD_Control	6	3	3	128.5777	59.3551	69.2225	69.2225	69.2225	0.1022
GFP-MBD_Control	6	3	4	29.9844	88.2483	-58.2639	58.2639	58.2639	0.1078
GFP-MBD_Control	6	3	5	31.9604	30.6444	1.316	1.316	1.316	0.1577
GFP-MBD_Control	6	3	6	52.1208	44.7465	7.3743	7.3743	7.3743	0.1165
GFP-MBD_Control	6	3	7	9.4924	91.4108	-81.9184	81.9184	81.9184	0.1451
GFP-MBD_Control	6	3	8	35.1515	25.8034	9.3481	9.3481	9.3481	0.2082
GFP-MBD_Control	6	3	9	31.7231	150.1593	-118.4362	118.4362	61.5638	0.2323
GFP-MBD_Control	6	3	10	32.7413	90	-57.2587	57.2587	57.2587	0.2185
GFP-MBD_Control	6	4	1	44.5304	155.287	-110.7566	110.7566	69.2434	0.1772
GFP-MBD_Control	6	4	2	46.7347	3.5257	43.209	43.209	43.209	0.1447
GFP-MBD_Control	6	4	3	148.3578	59.3551	89.0027	89.0027	89.0027	0.1032
GFP-MBD_Control	6	4	4	29.458	88.2483	-58.7903	58.7903	58.7903	0.0644
GFP-MBD_Control	6	4	5	29.8829	31.6317	-1.7488	1.7488	1.7488	0.128
GFP-MBD_Control	6	4	6	45.9996	45.7178	0.2818	0.2818	0.2818	0.1287
GFP-MBD_Control	6	4	7	10.7045	91.4295	-80.725	80.725	80.725	0.1595
GFP-MBD_Control	6	4	8	30.5647	25.8034	4.7614	4.7614	4.7614	0.1847
GFP-MBD_Control	6	4	9	29.7221	148.0284	-118.3063	118.3063	61.6937	0.2205
GFP-MBD_Control	6	4	10	41.012	90	-48.988	48.988	48.988	0.1824
GFP-MBD_Control	6	5	1	43.1407	155.287	-112.1463	112.1463	67.8537	0.1725
GFP-MBD_Control	6	5	2	37.7135	3.5257	34.1878	34.1878	34.1878	0.121
GFP-MBD_Control	6	5	3	139.9715	59.3551	80.6163	80.6163	80.6163	0.1126
GFP-MBD_Control	6	5	4	32.4151	88.2483	-55.8332	55.8332	55.8332	0.0721
GFP-MBD_Control	6	5	5	30.1377	32.1786	-2.041	2.041	2.041	0.1234
GFP-MBD_Control	6	5	6	46.2014	45.7178	0.4836	0.4836	0.4836	0.1601
GFP-MBD_Control	6	5	7	12.934	91.3495	-78.4156	78.4156	78.4156	0.0857
GFP-MBD_Control	6	5	8	30.228	25.8034	4.4246	4.4246	4.4246	0.1616
GFP-MBD_Control	6	5	9	31.4204	144.1704	-112.7499	112.7499	67.2501	0.2081
GFP-MBD_Control	6	5	10	36.6806	90	-53.3194	53.3194	53.3194	0.1971
GFP-MBD_Control	6	6	1	40.7633	155.287	-114.5237	114.5237	65.4763	0.1607
GFP-MBD_Control	6	6	2	30.8934	2.7744	28.1191	28.1191	28.1191	0.1026
GFP-MBD_Control	6	6	3	136.2154	60.9034	75.312	75.312	75.312	0.1047
GFP-MBD_Control	6	6	4	35.8676	88.2218	-52.3541	52.3541	52.3541	0.1341
GFP-MBD_Control	6	6	5	15.8742	35.0187	-19.1444	19.1444	19.1444	0.1091
GFP-MBD_Control	6	6	6	46.6331	46.0874	0.5457	0.5457	0.5457	0.1595
GFP-MBD_Control	6	6	7	175.0048	91.0583	83.9465	83.9465	83.9465	0.0518
GFP-MBD_Control	6	6	8	33.1675	25.8034	7.3641	7.3641	7.3641	0.1682
GFP-MBD_Control	6	6	9	24.4902	137.6906	-113.2003	113.2003	66.7997	0.1531
GFP-MBD_Control	6	6	10	46.0255	179.5634	-133.5379	133.5379	46.4621	0.1762
GFP-MBD_Control	6	7	1	41.9847	155.287	-113.3023	113.3023	66.6977	0.1471
GFP-MBD_Control	6	7	2	24.1027	2.8611	21.2416	21.2416	21.2416	0.1052
GFP-MBD_Control	6	7	3	134.4566	60.8637	73.5929	73.5929	73.5929	0.0786
GFP-MBD_Control	6	7	4	43.7671	88.3302	-44.563	44.563	44.563	0.1758
GFP-MBD_Control	6	7	5	26.3626	36.7078	-10.3452	10.3452	10.3452	0.0553
GFP-MBD_Control	6	7	6	48.2664	44.4787	3.7877	3.7877	3.7877	0.1594
GFP-MBD_Control	6	7	7	18.0405	90.9823	-72.9417	72.9417	72.9417	0.115
GFP-MBD_Control	6	7	8	38.9871	26.3717	12.6153	12.6153	12.6153	0.1448
GFP-MBD_Control	6	7	9	28.7655	132.8537	-104.0882	104.0882	75.9118	0.191
GFP-MBD_Control	6	7	10	48.8589	178.8672	-130.0083	130.0083	49.9917	0.0989
GFP-MBD_Control	6	8	1	33.5094	155.287	-121.7776	121.7776	58.2224	0.1522
GFP-MBD_Control	6	8	2	32.2418	2.8611	29.3807	29.3807	29.3807	0.1087
GFP-MBD_Control	6	8	3	110.9412	61.2548	49.6864	49.6864	49.6864	0.0572
GFP-MBD_Control	6	8	4	36.1035	88.3302	-52.2266	52.2266	52.2266	0.2009
GFP-MBD_Control	6	8	5	3.1286	36.7833	-33.6547	33.6547	33.6547	0.0662
GFP-MBD_Control	6	8	6	47.6011	44.4787	3.1225	3.1225	3.1225	0.1876
GFP-MBD_Control	6	8	7	35.9777	90.7002	-54.7226	54.7226	54.7226	0.0999
GFP-MBD_Control	6	8	8	38.0478	24.8526	13.1952	13.1952	13.1952	0.1574
GFP-MBD_Control	6	8	9	35.7099	132.8537	-97.1438	97.1438	82.8562	0.2197
GFP-MBD_Control	6	8	10	50.2424	178.8672	-128.6249	128.6249	51.3751	0.127
GFP-MBD_Control	6	9	1	37.9349	155.287	-117.3521	117.3521	62.6479	0.1424
GFP-MBD_Control	6	9	2	23.4301	2.8611	20.5691	20.5691	20.5691	0.0873
GFP-MBD_Control	6	9	3	129.6476	61.2548	68.3928	68.3928	68.3928	0.0725
GFP-MBD_Control	6	9	4	38.628	88.3302	-49.7021	49.7021	49.7021	0.2215
GFP-MBD_Control	6	9	5	21.0067	36.7833	-15.7766	15.7766	15.7766	0.044
GFP-MBD_Control	6	9	6	44.8409	44.4787	0.3622	0.3622	0.3622	0.1902
GFP-MBD_Control	6	9	7	24.1821	90.7002	-66.5182	66.5182	66.5182	0.1118
GFP-MBD_Control	6	9	8	39.9389	24.8526	15.0863	15.0863	15.0863	0.1615
GFP-MBD_Control	6	9	9	34.3497	132.8537	-98.504	98.504	81.496	0.1869
GFP-MBD_Control	6	9	10	46.2621	178.8672	-132.6051	132.6051	47.3949	0.1274
GFP-MBD_Control	6	10	1	39.1999	155.287	-116.0871	116.0871	63.9129	0.1609
GFP-MBD_Control	6	10	2	24.744	2.8611	21.8829	21.8829	21.8829	0.1093
GFP-MBD_Control	6	10	3	105.0446	61.2548	43.7898	43.7898	43.7898	0.0342
GFP-MBD_Control	6	10	4	39.4404	88.3302	-48.8898	48.8898	48.8898	0.219
GFP-MBD_Control	6	10	5	179.505	36.7833	142.7218	142.7218	37.2782	0.024
GFP-MBD_Control	6	10	6	40.3499	44.4787	-4.1288	4.1288	4.1288	0.1995
GFP-MBD_Control	6	10	7	17.4604	90.7002	-73.2399	73.2399	73.2399	0.1169
GFP-MBD_Control	6	10	8	46.1498	24.8526	21.2972	21.2972	21.2972	0.1776
GFP-MBD_Control	6	10	9	39.7356	132.8537	-93.1181	93.1181	86.8819	0.2158
GFP-MBD_Control	6	10	10	43.6277	178.8672	-135.2395	135.2395	44.7605	0.1404
GFP-MBD_Control	6	11	1	29.0205	155.287	-126.2665	126.2665	53.7335	0.1611
GFP-MBD_Control	6	11	2	23.7096	2.8611	20.8485	20.8485	20.8485	0.137
GFP-MBD_Control	6	11	3	117.1926	61.2548	55.9378	55.9378	55.9378	0.0078
GFP-MBD_Control	6	11	4	42.3017	88.3302	-46.0284	46.0284	46.0284	0.2049
GFP-MBD_Control	6	11	5	152.2247	36.7833	115.4414	115.4414	64.5586	0.0476
GFP-MBD_Control	6	11	6	38.4596	44.4787	-6.0191	6.0191	6.0191	0.243
GFP-MBD_Control	6	11	7	11.6943	90.7002	-79.0059	79.0059	79.0059	0.126
GFP-MBD_Control	6	11	8	41.9251	24.8526	17.0724	17.0724	17.0724	0.1801
GFP-MBD_Control	6	11	9	36.3	132.8537	-96.5537	96.5537	83.4463	0.22
GFP-MBD_Control	6	11	10	47.493	178.8672	-131.3743	131.3743	48.6257	0.17
GFP-MBD_Control	6	12	1	26.4759	155.287	-128.8111	128.8111	51.1889	0.1351
GFP-MBD_Control	6	12	2	24.5965	3.2793	21.3173	21.3173	21.3173	0.1179
GFP-MBD_Control	6	12	3	25.4344	61.1159	-35.6815	35.6815	35.6815	0.0574
GFP-MBD_Control	6	12	4	40.8329	88.3302	-47.4973	47.4973	47.4973	0.2091
GFP-MBD_Control	6	12	5	141.8093	39.8964	101.9129	101.9129	78.0871	0.0626
GFP-MBD_Control	6	12	6	33.7585	44.4787	-10.7202	10.7202	10.7202	0.2291
GFP-MBD_Control	6	12	7	11.5128	90.7002	-79.1875	79.1875	79.1875	0.159
GFP-MBD_Control	6	12	8	42.8934	24.8526	18.0408	18.0408	18.0408	0.1952
GFP-MBD_Control	6	12	9	34.4265	132.8537	-98.4272	98.4272	81.5728	0.2116
GFP-MBD_Control	6	12	10	34.6806	178.8672	-144.1867	144.1867	35.8133	0.18
GFP-MBD_Control	6	13	1	25.2394	155.287	-130.0476	130.0476	49.9524	0.1373
GFP-MBD_Control	6	13	2	10.0296	3.2793	6.7504	6.7504	6.7504	0.0969
GFP-MBD_Control	6	13	3	18.8735	61.1159	-42.2423	42.2423	42.2423	0.072
GFP-MBD_Control	6	13	4	38.809	88.3302	-49.5211	49.5211	49.5211	0.2413
GFP-MBD_Control	6	13	5	148.8868	39.8964	108.9904	108.9904	71.0096	0.0946
GFP-MBD_Control	6	13	6	29.7604	44.4787	-14.7183	14.7183	14.7183	0.2191
GFP-MBD_Control	6	13	7	7.3852	90.7002	-83.315	83.315	83.315	0.1315
GFP-MBD_Control	6	13	8	43.0806	24.8526	18.228	18.228	18.228	0.2064
GFP-MBD_Control	6	13	9	22.2672	132.8537	-110.5864	110.5864	69.4136	0.1815
GFP-MBD_Control	6	13	10	42.469	178.8672	-136.3982	136.3982	43.6018	0.1892
GFP-MBD_Control	7	1	1	89.5676	169.0578	-79.4902	79.4902	79.4902	0.0222
GFP-MBD_Control	7	1	2	36.8412	45.8041	-8.9629	8.9629	8.9629	0.023
GFP-MBD_Control	7	1	3	83.2973	96.113	-12.8157	12.8157	12.8157	0.0414
GFP-MBD_Control	7	1	4	74.6384	98.195	-23.5567	23.5567	23.5567	0.054
GFP-MBD_Control	7	1	5	42.8427	167.1906	-124.3479	124.3479	55.6521	0.1105
GFP-MBD_Control	7	1	6	49.1848	37.4145	11.7702	11.7702	11.7702	0.0928
GFP-MBD_Control	7	2	1	63.1411	169.0578	-105.9167	105.9167	74.0833	0.0522
GFP-MBD_Control	7	2	2	86.4106	45.8041	40.6065	40.6065	40.6065	0.0134
GFP-MBD_Control	7	2	3	50.5544	96.113	-45.5586	45.5586	45.5586	0.0144
GFP-MBD_Control	7	2	4	91.148	98.195	-7.047	7.047	7.047	0.0468
GFP-MBD_Control	7	2	5	39.3049	167.1906	-127.8856	127.8856	52.1144	0.1405
GFP-MBD_Control	7	2	6	50.3469	37.4145	12.9324	12.9324	12.9324	0.0778
GFP-MBD_Control	7	3	1	70.4219	169.0578	-98.6359	98.6359	81.3641	0.0502
GFP-MBD_Control	7	3	2	65.534	45.8041	19.7299	19.7299	19.7299	0.0248
GFP-MBD_Control	7	3	3	46.2209	96.113	-49.892	49.892	49.892	0.0778
GFP-MBD_Control	7	3	4	55.4058	98.195	-42.7892	42.7892	42.7892	0.0713
GFP-MBD_Control	7	3	5	36.2253	167.1906	-130.9653	130.9653	49.0347	0.1765
GFP-MBD_Control	7	3	6	43.256	37.4145	5.8414	5.8414	5.8414	0.1041
GFP-MBD_Control	7	4	1	48.5457	167.2456	-118.6999	118.6999	61.3001	0.0931
GFP-MBD_Control	7	4	2	50.8048	43.1912	7.6136	7.6136	7.6136	0.0285
GFP-MBD_Control	7	4	3	50.0485	96.2902	-46.2417	46.2417	46.2417	0.1072
GFP-MBD_Control	7	4	4	179.3025	98.195	81.1075	81.1075	81.1075	0.0203
GFP-MBD_Control	7	4	5	31.3258	167.1906	-135.8648	135.8648	44.1352	0.1395
GFP-MBD_Control	7	4	6	17.2345	40.8466	-23.6122	23.6122	23.6122	0.1006
GFP-MBD_Control	7	5	1	52.6326	167.2456	-114.613	114.613	65.387	0.0708
GFP-MBD_Control	7	5	2	43.0742	43.1912	-0.117	0.117	0.117	0.0567
GFP-MBD_Control	7	5	3	43.9095	95.8231	-51.9135	51.9135	51.9135	0.1491
GFP-MBD_Control	7	5	4	49.3771	98.216	-48.8389	48.8389	48.8389	0.036
GFP-MBD_Control	7	5	5	28.6095	169.9828	-141.3734	141.3734	38.6266	0.1052
GFP-MBD_Control	7	5	6	15.8952	45.5121	-29.6169	29.6169	29.6169	0.1496
GFP-MBD_Control	7	6	1	50.1474	166.9768	-116.8294	116.8294	63.1706	0.05
GFP-MBD_Control	7	6	2	18.9214	40.5854	-21.664	21.664	21.664	0.0656
GFP-MBD_Control	7	6	3	37.5559	95.9915	-58.4356	58.4356	58.4356	0.1826
GFP-MBD_Control	7	6	4	44.2517	98.216	-53.9643	53.9643	53.9643	0.0378
GFP-MBD_Control	7	6	5	9.4517	169.9828	-160.5311	160.5311	19.4689	0.1109
GFP-MBD_Control	7	6	6	18.7863	45.5121	-26.7258	26.7258	26.7258	0.1728
GFP-MBD_Control	7	7	1	37.4116	166.9768	-129.5652	129.5652	50.4348	0.0496
GFP-MBD_Control	7	7	2	22.7595	40.5854	-17.8259	17.8259	17.8259	0.0841
GFP-MBD_Control	7	7	3	32.3698	95.9915	-63.6216	63.6216	63.6216	0.1971
GFP-MBD_Control	7	7	4	44.066	98.216	-54.15	54.15	54.15	0.021
GFP-MBD_Control	7	7	5	3.8618	169.9828	-166.121	166.121	13.879	0.1074
GFP-MBD_Control	7	7	6	14.5482	45.5121	-30.9639	30.9639	30.9639	0.1847
GFP-MBD_Control	7	8	1	17.7446	166.9768	-149.2322	149.2322	30.7678	0.0849
GFP-MBD_Control	7	8	2	25.0109	40.5854	-15.5745	15.5745	15.5745	0.0601
GFP-MBD_Control	7	8	3	30.1774	95.9915	-65.814	65.814	65.814	0.1843
GFP-MBD_Control	7	8	4	33.5882	98.216	-64.6278	64.6278	64.6278	0.0744
GFP-MBD_Control	7	8	5	174.8835	169.9828	4.9006	4.9006	4.9006	0.083
GFP-MBD_Control	7	8	6	6.7447	45.5121	-38.7674	38.7674	38.7674	0.1782
GFP-MBD_Control	7	9	1	12.058	166.9768	-154.9188	154.9188	25.0812	0.1232
GFP-MBD_Control	7	9	2	18.8273	40.5854	-21.7581	21.7581	21.7581	0.1277
GFP-MBD_Control	7	9	3	31.7812	95.9915	-64.2103	64.2103	64.2103	0.1686
GFP-MBD_Control	7	9	4	44.1268	98.216	-54.0892	54.0892	54.0892	0.1213
GFP-MBD_Control	7	9	5	170.177	169.9828	0.1942	0.1942	0.1942	0.097
GFP-MBD_Control	7	9	6	3.6708	45.5121	-41.8413	41.8413	41.8413	0.1981
GFP-MBD_Control	7	10	1	2.4831	166.9768	-164.4937	164.4937	15.5063	0.1567
GFP-MBD_Control	7	10	2	4.5047	40.5854	-36.0807	36.0807	36.0807	0.1321
GFP-MBD_Control	7	10	3	24.3354	95.9915	-71.6561	71.6561	71.6561	0.1866
GFP-MBD_Control	7	10	4	39.7685	98.216	-58.4475	58.4475	58.4475	0.1521
GFP-MBD_Control	7	10	5	169.4097	169.9828	-0.5732	0.5732	0.5732	0.1412
GFP-MBD_Control	7	10	6	2.7564	45.5121	-42.7557	42.7557	42.7557	0.2087
GFP-MBD_Control	7	11	1	179.6753	166.9768	12.6985	12.6985	12.6985	0.1676
GFP-MBD_Control	7	11	2	173.2402	40.5854	132.6549	132.6549	47.3451	0.1667
GFP-MBD_Control	7	11	3	28.0168	95.9059	-67.8892	67.8892	67.8892	0.1828
GFP-MBD_Control	7	11	4	40.1901	98.216	-58.0259	58.0259	58.0259	0.197
GFP-MBD_Control	7	11	5	171.6932	169.4934	2.1998	2.1998	2.1998	0.1553
GFP-MBD_Control	7	11	6	178.2819	42.6088	135.6732	135.6732	44.3268	0.2405
GFP-MBD_Control	7	12	1	171.2221	166.9768	4.2454	4.2454	4.2454	0.1549
GFP-MBD_Control	7	12	2	172.0684	40.5854	131.4831	131.4831	48.5169	0.1867
GFP-MBD_Control	7	12	3	24.871	95.9033	-71.0324	71.0324	71.0324	0.1731
GFP-MBD_Control	7	12	4	35.8916	97.959	-62.0673	62.0673	62.0673	0.181
GFP-MBD_Control	7	12	5	165.1589	167.129	-1.9701	1.9701	1.9701	0.1659
GFP-MBD_Control	7	12	6	169.5817	36.3863	133.1953	133.1953	46.8047	0.2246
GFP-MBD_Control	7	13	1	170.0787	169.0024	1.0762	1.0762	1.0762	0.1568
GFP-MBD_Control	7	13	2	165.2219	41.8131	123.4088	123.4088	56.5912	0.172
GFP-MBD_Control	7	13	3	27.7913	96.501	-68.7097	68.7097	68.7097	0.2256
GFP-MBD_Control	7	13	4	31.5736	97.5731	-65.9995	65.9995	65.9995	0.2323
GFP-MBD_Control	7	13	5	161.4523	165.3288	-3.8764	3.8764	3.8764	0.1851
GFP-MBD_Control	7	13	6	166.9884	32.5607	134.4277	134.4277	45.5723	0.2443
GFP-MBD_Control	8	1	1	79.147	12.1606	66.9863	66.9863	66.9863	0.067
GFP-MBD_Control	8	1	2	18.3644	159.1159	-140.7515	140.7515	39.2485	0.1551
GFP-MBD_Control	8	1	3	146.7263	44.7474	101.9788	101.9788	78.0212	0.0912
GFP-MBD_Control	8	1	4	137.7788	109.183	28.5958	28.5958	28.5958	0.1846
GFP-MBD_Control	8	1	5	134.6235	90	44.6235	44.6235	44.6235	0.0306
GFP-MBD_Control	8	1	6	94.3384	73.7203	20.6181	20.6181	20.6181	0.0602
GFP-MBD_Control	8	1	7	140.8685	160.9754	-20.1069	20.1069	20.1069	0.2037
GFP-MBD_Control	8	1	8	132.187	1.4101	130.7769	130.7769	49.2231	0.1569
GFP-MBD_Control	8	2	1	59.8401	12.1606	47.6794	47.6794	47.6794	0.0617
GFP-MBD_Control	8	2	2	15.9451	159.1159	-143.1707	143.1707	36.8293	0.1455
GFP-MBD_Control	8	2	3	147.6809	44.7474	102.9335	102.9335	77.0665	0.0875
GFP-MBD_Control	8	2	4	132.3257	109.183	23.1427	23.1427	23.1427	0.2095
GFP-MBD_Control	8	2	5	127.0481	90	37.0481	37.0481	37.0481	0.0309
GFP-MBD_Control	8	2	6	88.9338	73.7203	15.2135	15.2135	15.2135	0.0301
GFP-MBD_Control	8	2	7	141.1971	160.9754	-19.7783	19.7783	19.7783	0.2059
GFP-MBD_Control	8	2	8	133.4962	1.4101	132.0861	132.0861	47.9139	0.1771
GFP-MBD_Control	8	3	1	71.9666	12.1606	59.806	59.806	59.806	0.0568
GFP-MBD_Control	8	3	2	13.0174	159.1159	-146.0985	146.0985	33.9015	0.1176
GFP-MBD_Control	8	3	3	146.2092	44.7474	101.4618	101.4618	78.5382	0.1112
GFP-MBD_Control	8	3	4	131.0035	109.183	21.8204	21.8204	21.8204	0.1966
GFP-MBD_Control	8	3	5	107.6521	90	17.6521	17.6521	17.6521	0.0433
GFP-MBD_Control	8	3	6	98.1794	73.7203	24.459	24.459	24.459	0.0514
GFP-MBD_Control	8	3	7	141.0225	160.9754	-19.9529	19.9529	19.9529	0.1864
GFP-MBD_Control	8	3	8	132.1379	1.4101	130.7278	130.7278	49.2722	0.187
GFP-MBD_Control	8	4	1	68.3153	12.1606	56.1546	56.1546	56.1546	0.0495
GFP-MBD_Control	8	4	2	9.5533	159.1159	-149.5626	149.5626	30.4374	0.1337
GFP-MBD_Control	8	4	3	145.0054	44.7474	100.258	100.258	79.742	0.101
GFP-MBD_Control	8	4	4	134.2028	109.183	25.0198	25.0198	25.0198	0.1585
GFP-MBD_Control	8	4	5	138.8944	90	48.8944	48.8944	48.8944	0.0532
GFP-MBD_Control	8	4	6	89.5424	73.7203	15.822	15.822	15.822	0.0614
GFP-MBD_Control	8	4	7	141.9363	160.9754	-19.0391	19.0391	19.0391	0.1927
GFP-MBD_Control	8	4	8	130.0137	1.4101	128.6036	128.6036	51.3964	0.1805
GFP-MBD_Control	8	5	1	56.4314	12.1606	44.2708	44.2708	44.2708	0.0707
GFP-MBD_Control	8	5	2	9.5169	157.264	-147.7471	147.7471	32.2529	0.139
GFP-MBD_Control	8	5	3	145.7751	44.7474	101.0277	101.0277	78.9723	0.1084
GFP-MBD_Control	8	5	4	129.6992	109.3673	20.3319	20.3319	20.3319	0.1847
GFP-MBD_Control	8	5	5	148.4479	90	58.4479	58.4479	58.4479	0.0538
GFP-MBD_Control	8	5	6	78.7421	73.9865	4.7556	4.7556	4.7556	0.0701
GFP-MBD_Control	8	5	7	141.3515	160.9754	-19.6239	19.6239	19.6239	0.1877
GFP-MBD_Control	8	5	8	131.185	1.4101	129.7749	129.7749	50.2251	0.1854
GFP-MBD_Control	8	6	1	44.0245	12.1606	31.8638	31.8638	31.8638	0.0676
GFP-MBD_Control	8	6	2	6.6539	157.264	-150.6101	150.6101	29.3899	0.1247
GFP-MBD_Control	8	6	3	146.3349	44.7474	101.5874	101.5874	78.4126	0.0873
GFP-MBD_Control	8	6	4	123.1027	109.3673	13.7354	13.7354	13.7354	0.1581
GFP-MBD_Control	8	6	5	138.5603	90.0044	48.5559	48.5559	48.5559	0.0386
GFP-MBD_Control	8	6	6	68.515	73.9865	-5.4715	5.4715	5.4715	0.1043
GFP-MBD_Control	8	6	7	138.124	160.9754	-22.8515	22.8515	22.8515	0.152
GFP-MBD_Control	8	6	8	132.3987	1.4101	130.9886	130.9886	49.0114	0.1847
GFP-MBD_Control	8	7	1	31.2648	12.1606	19.1042	19.1042	19.1042	0.0621
GFP-MBD_Control	8	7	2	179.2967	157.264	22.0326	22.0326	22.0326	0.1359
GFP-MBD_Control	8	7	3	146.827	44.7474	102.0796	102.0796	77.9204	0.0769
GFP-MBD_Control	8	7	4	123.7889	109.8752	13.9138	13.9138	13.9138	0.1833
GFP-MBD_Control	8	7	5	134.2021	90.0044	44.1977	44.1977	44.1977	0.0878
GFP-MBD_Control	8	7	6	68.2824	74.6157	-6.3333	6.3333	6.3333	0.1473
GFP-MBD_Control	8	7	7	136.5721	160.9754	-24.4033	24.4033	24.4033	0.1425
GFP-MBD_Control	8	7	8	130.4329	1.4101	129.0228	129.0228	50.9772	0.1969
GFP-MBD_Control	8	8	1	21.4354	12.1606	9.2748	9.2748	9.2748	0.0874
GFP-MBD_Control	8	8	2	0.09915	157.264	-157.1649	157.1649	22.8351	0.1613
GFP-MBD_Control	8	8	3	148.5012	44.2783	104.2228	104.2228	75.7772	0.0959
GFP-MBD_Control	8	8	4	120.2713	109.8752	10.3961	10.3961	10.3961	0.1185
GFP-MBD_Control	8	8	5	157.0882	90.0038	67.0844	67.0844	67.0844	0.0628
GFP-MBD_Control	8	8	6	55.8998	74.6157	-18.7159	18.7159	18.7159	0.2121
GFP-MBD_Control	8	8	7	138.0297	160.9754	-22.9457	22.9457	22.9457	0.1725
GFP-MBD_Control	8	8	8	133.516	1.4101	132.1059	132.1059	47.8941	0.2162
GFP-MBD_Control	8	9	1	3.3782	12.1606	-8.7824	8.7824	8.7824	0.1012
GFP-MBD_Control	8	9	2	179.5279	157.264	22.2639	22.2639	22.2639	0.1548
GFP-MBD_Control	8	9	3	152.4639	44.2783	108.1855	108.1855	71.8145	0.0845
GFP-MBD_Control	8	9	4	126.081	109.8752	16.2059	16.2059	16.2059	0.1182
GFP-MBD_Control	8	9	5	176.7198	90.0038	86.716	86.716	86.716	0.0862
GFP-MBD_Control	8	9	6	51.2657	74.6157	-23.35	23.35	23.35	0.2393
GFP-MBD_Control	8	9	7	138.7259	160.9754	-22.2495	22.2495	22.2495	0.165
GFP-MBD_Control	8	9	8	133.4815	1.4101	132.0713	132.0713	47.9287	0.2389
GFP-MBD_Control	8	10	1	6.3913	12.1606	-5.7693	5.7693	5.7693	0.1449
GFP-MBD_Control	8	10	2	175.1383	157.264	17.8742	17.8742	17.8742	0.1402
GFP-MBD_Control	8	10	3	145.1685	44.2783	100.8902	100.8902	79.1098	0.0797
GFP-MBD_Control	8	10	4	124.8213	109.8752	14.9461	14.9461	14.9461	0.1418
GFP-MBD_Control	8	10	5	169.2559	90.0038	79.2521	79.2521	79.2521	0.0638
GFP-MBD_Control	8	10	6	48.1585	74.6157	-26.4572	26.4572	26.4572	0.2796
GFP-MBD_Control	8	10	7	136.3048	160.9754	-24.6707	24.6707	24.6707	0.1896
GFP-MBD_Control	8	10	8	134.7783	1.4101	133.3682	133.3682	46.6318	0.2088
GFP-MBD_Control	8	11	1	0.6748	12.1606	-11.4859	11.4859	11.4859	0.2022
GFP-MBD_Control	8	11	2	171.602	157.264	14.338	14.338	14.338	0.1708
GFP-MBD_Control	8	11	3	143.8841	47.1668	96.7173	96.7173	83.2827	0.1536
GFP-MBD_Control	8	11	4	149.7709	109.8752	39.8957	39.8957	39.8957	0.1296
GFP-MBD_Control	8	11	5	167.5319	90.0038	77.5281	77.5281	77.5281	0.1828
GFP-MBD_Control	8	11	6	42.1317	74.6157	-32.484	32.484	32.484	0.3172
GFP-MBD_Control	8	11	7	143.7017	160.9754	-17.2738	17.2738	17.2738	0.1586
GFP-MBD_Control	8	11	8	137.8669	1.4101	136.4568	136.4568	43.5432	0.2287
GFP-MBD_Control	8	12	1	175.1312	11.9933	163.1379	163.1379	16.8621	0.2232
GFP-MBD_Control	8	12	2	171.9183	158.0708	13.8475	13.8475	13.8475	0.1896
GFP-MBD_Control	8	12	3	144.9781	47.1668	97.8114	97.8114	82.1886	0.191
GFP-MBD_Control	8	12	4	146.9517	109.8752	37.0766	37.0766	37.0766	0.1719
GFP-MBD_Control	8	12	5	159.3217	89.7542	69.5675	69.5675	69.5675	0.2372
GFP-MBD_Control	8	12	6	39.7954	74.6157	-34.8202	34.8202	34.8202	0.3364
GFP-MBD_Control	8	12	7	151.0696	160.9754	-9.9058	9.9058	9.9058	0.1744
GFP-MBD_Control	8	12	8	138.0769	1.4101	136.6668	136.6668	43.3332	0.222
GFP-MBD_Control	8	13	1	176.017	12.1414	163.8755	163.8755	16.1245	0.2443
GFP-MBD_Control	8	13	2	176.4117	158.0216	18.3901	18.3901	18.3901	0.1847
GFP-MBD_Control	8	13	3	144.1583	47.9281	96.2302	96.2302	83.7698	0.1989
GFP-MBD_Control	8	13	4	147.4285	108.8563	38.5722	38.5722	38.5722	0.1909
GFP-MBD_Control	8	13	5	158.6502	89.7334	68.9168	68.9168	68.9168	0.2445
GFP-MBD_Control	8	13	6	38.4564	73.7067	-35.2503	35.2503	35.2503	0.3125
GFP-MBD_Control	8	13	7	151.7215	160.9754	-9.2539	9.2539	9.2539	0.2146
GFP-MBD_Control	8	13	8	136.4227	1.4101	135.0126	135.0126	44.9874	0.2356
GFP-MBD_Control	9	1	1	25.655	101.8151	-76.1601	76.1601	76.1601	0.184
GFP-MBD_Control	9	1	2	155.9752	83.0018	72.9734	72.9734	72.9734	0.0926
GFP-MBD_Control	9	1	3	153.3741	10.3206	143.0535	143.0535	36.9465	0.174
GFP-MBD_Control	9	1	4	151.9154	132.9534	18.962	18.962	18.962	0.0925
GFP-MBD_Control	9	1	5	155.6886	179.4394	-23.7508	23.7508	23.7508	0.1791
GFP-MBD_Control	9	1	6	8.2779	7.903	0.375	0.375	0.375	0.0341
GFP-MBD_Control	9	1	7	179.9491	0.1287	179.8204	179.8204	0.1796	0.1236
GFP-MBD_Control	9	2	1	23.3762	101.8151	-78.439	78.439	78.439	0.1969
GFP-MBD_Control	9	2	2	152.9581	83.0018	69.9563	69.9563	69.9563	0.0878
GFP-MBD_Control	9	2	3	150.0048	10.3206	139.6842	139.6842	40.3158	0.1773
GFP-MBD_Control	9	2	4	145.8517	132.9534	12.8983	12.8983	12.8983	0.0809
GFP-MBD_Control	9	2	5	158.7935	179.4394	-20.6459	20.6459	20.6459	0.1742
GFP-MBD_Control	9	2	6	4.8655	7.903	-3.0375	3.0375	3.0375	0.0594
GFP-MBD_Control	9	2	7	0.5942	0.1287	0.4655	0.4655	0.4655	0.1466
GFP-MBD_Control	9	3	1	14.8324	101.8151	-86.9827	86.9827	86.9827	0.1989
GFP-MBD_Control	9	3	2	153.7505	83.0018	70.7487	70.7487	70.7487	0.0824
GFP-MBD_Control	9	3	3	148.9639	10.3206	138.6433	138.6433	41.3567	0.1887
GFP-MBD_Control	9	3	4	142.2608	132.9534	9.3074	9.3074	9.3074	0.094
GFP-MBD_Control	9	3	5	160.3514	179.4394	-19.088	19.088	19.088	0.1613
GFP-MBD_Control	9	3	6	2.5759	7.903	-5.3271	5.3271	5.3271	0.0899
GFP-MBD_Control	9	3	7	176.0528	0.1287	175.9241	175.9241	4.0759	0.1475
GFP-MBD_Control	9	4	1	14.8039	101.2441	-86.4402	86.4402	86.4402	0.1793
GFP-MBD_Control	9	4	2	157.2088	83.0018	74.207	74.207	74.207	0.0965
GFP-MBD_Control	9	4	3	147.9079	10.3206	137.5873	137.5873	42.4127	0.198
GFP-MBD_Control	9	4	4	136.3996	129.3364	7.0632	7.0632	7.0632	0.0894
GFP-MBD_Control	9	4	5	156.5298	179.4394	-22.9097	22.9097	22.9097	0.1631
GFP-MBD_Control	9	4	6	7.8459	7.903	-0.05708	0.05708	0.05708	0.1293
GFP-MBD_Control	9	4	7	173.782	0.09022	173.6918	173.6918	6.3082	0.1614
GFP-MBD_Control	9	5	1	17.7434	101.2441	-83.5007	83.5007	83.5007	0.1736
GFP-MBD_Control	9	5	2	146.2879	82.6112	63.6767	63.6767	63.6767	0.0744
GFP-MBD_Control	9	5	3	144.016	10.3206	133.6954	133.6954	46.3046	0.2095
GFP-MBD_Control	9	5	4	136.5565	129.3364	7.2201	7.2201	7.2201	0.0848
GFP-MBD_Control	9	5	5	152.5573	179.4394	-26.8821	26.8821	26.8821	0.1786
GFP-MBD_Control	9	5	6	5.7502	7.903	-2.1527	2.1527	2.1527	0.1148
GFP-MBD_Control	9	5	7	168.0663	179.9953	-11.929	11.929	11.929	0.1583
GFP-MBD_Control	9	6	1	13.1036	101.2441	-88.1405	88.1405	88.1405	0.1524
GFP-MBD_Control	9	6	2	123.6781	82.6112	41.067	41.067	41.067	0.0205
GFP-MBD_Control	9	6	3	141.9527	10.3206	131.6321	131.6321	48.3679	0.2229
GFP-MBD_Control	9	6	4	136.1335	127.0488	9.0847	9.0847	9.0847	0.0654
GFP-MBD_Control	9	6	5	155.1293	179.4394	-24.3102	24.3102	24.3102	0.1825
GFP-MBD_Control	9	6	6	8.1112	7.903	0.2082	0.2082	0.2082	0.1255
GFP-MBD_Control	9	6	7	165.0969	179.9953	-14.8983	14.8983	14.8983	0.1668
GFP-MBD_Control	9	7	1	22.5215	101.5685	-79.047	79.047	79.047	0.222
GFP-MBD_Control	9	7	2	168.5247	82.6112	85.9135	85.9135	85.9135	0.0349
GFP-MBD_Control	9	7	3	139.1255	10.3206	128.8049	128.8049	51.1951	0.2108
GFP-MBD_Control	9	7	4	135.3875	127.0488	8.3387	8.3387	8.3387	0.0747
GFP-MBD_Control	9	7	5	148.988	179.4239	-30.4359	30.4359	30.4359	0.2115
GFP-MBD_Control	9	7	6	8.8904	7.903	0.9874	0.9874	0.9874	0.1288
GFP-MBD_Control	9	7	7	165.6197	179.9953	-14.3755	14.3755	14.3755	0.1608
GFP-MBD_Control	9	8	1	22.5558	101.5685	-79.0127	79.0127	79.0127	0.183
GFP-MBD_Control	9	8	2	49.4466	82.6112	-33.1646	33.1646	33.1646	0.0149
GFP-MBD_Control	9	8	3	141.5011	10.3206	131.1805	131.1805	48.8195	0.2134
GFP-MBD_Control	9	8	4	131.0097	127.0488	3.9609	3.9609	3.9609	0.1098
GFP-MBD_Control	9	8	5	147.0599	179.4239	-32.364	32.364	32.364	0.2142
GFP-MBD_Control	9	8	6	8.1039	7.8838	0.22	0.22	0.22	0.1135
GFP-MBD_Control	9	8	7	165.5614	179.9953	-14.4339	14.4339	14.4339	0.172
GFP-MBD_Control	9	9	1	18.385	101.5685	-83.1835	83.1835	83.1835	0.173
GFP-MBD_Control	9	9	2	44.2987	82.6112	-38.3124	38.3124	38.3124	0.0693
GFP-MBD_Control	9	9	3	141.4666	10.3206	131.146	131.146	48.854	0.2226
GFP-MBD_Control	9	9	4	141.6589	127.0488	14.6101	14.6101	14.6101	0.1007
GFP-MBD_Control	9	9	5	147.5019	179.4239	-31.922	31.922	31.922	0.2014
GFP-MBD_Control	9	9	6	9.4002	7.8838	1.5163	1.5163	1.5163	0.1269
GFP-MBD_Control	9	9	7	162.6861	179.9953	-17.3092	17.3092	17.3092	0.1714
GFP-MBD_Control	9	10	1	17.3065	101.5685	-84.2619	84.2619	84.2619	0.189
GFP-MBD_Control	9	10	2	47.9914	82.6112	-34.6198	34.6198	34.6198	0.0285
GFP-MBD_Control	9	10	3	142.0963	10.3206	131.7757	131.7757	48.2243	0.2122
GFP-MBD_Control	9	10	4	131.1832	127.0488	4.1344	4.1344	4.1344	0.0583
GFP-MBD_Control	9	10	5	148.4174	179.4239	-31.0065	31.0065	31.0065	0.2251
GFP-MBD_Control	9	10	6	3.1426	7.8838	-4.7413	4.7413	4.7413	0.1301
GFP-MBD_Control	9	10	7	160.2811	179.9953	-19.7141	19.7141	19.7141	0.1512
GFP-MBD_Control	9	11	1	14.0075	101.5685	-87.561	87.561	87.561	0.1945
GFP-MBD_Control	9	11	2	32.2828	82.9564	-50.6736	50.6736	50.6736	0.0591
GFP-MBD_Control	9	11	3	141.0067	10.5573	130.4494	130.4494	49.5506	0.2203
GFP-MBD_Control	9	11	4	131.1267	137.8947	-6.768	6.768	6.768	0.0531
GFP-MBD_Control	9	11	5	143.9335	179.5865	-35.6531	35.6531	35.6531	0.245
GFP-MBD_Control	9	11	6	7.0587	6.2174	0.8413	0.8413	0.8413	0.1436
GFP-MBD_Control	9	11	7	162.7519	0.5839	162.168	162.168	17.832	0.1795
GFP-MBD_Control	9	12	1	6.6681	102.718	-96.0499	96.0499	83.9501	0.1776
GFP-MBD_Control	9	12	2	33.6351	82.6369	-49.0018	49.0018	49.0018	0.0512
GFP-MBD_Control	9	12	3	144.0876	10.5573	133.5303	133.5303	46.4697	0.2097
GFP-MBD_Control	9	12	4	129.6912	142.1162	-12.425	12.425	12.425	0.0718
GFP-MBD_Control	9	12	5	143.2068	179.8365	-36.6296	36.6296	36.6296	0.2222
GFP-MBD_Control	9	12	6	4.7415	5.5485	-0.807	0.807	0.807	0.1255
GFP-MBD_Control	9	12	7	158.424	0.5839	157.8401	157.8401	22.1599	0.1652
GFP-MBD_Control	9	13	1	9.2037	103.2906	-94.0869	94.0869	85.9131	0.1653
GFP-MBD_Control	9	13	2	21.2094	82.1203	-60.9108	60.9108	60.9108	0.0481
GFP-MBD_Control	9	13	3	147.7288	10.5573	137.1714	137.1714	42.8286	0.1645
GFP-MBD_Control	9	13	4	137.205	146.0369	-8.8319	8.8319	8.8319	0.0906
GFP-MBD_Control	9	13	5	143.5847	179.8941	-36.3094	36.3094	36.3094	0.2028
GFP-MBD_Control	9	13	6	6.4227	4.7359	1.6867	1.6867	1.6867	0.1293
GFP-MBD_Control	9	13	7	154.9063	1.2473	153.659	153.659	26.341	0.1352
GFP-MBD_bot1-7	1	1	1	74.2986	37.9757	36.3229	36.3229	36.3229	0.0678
GFP-MBD_bot1-7	1	1	2	116.5917	2.1106	114.4811	114.4811	65.5189	0.018
GFP-MBD_bot1-7	1	1	3	88.2937	175.7588	-87.4651	87.4651	87.4651	0.0355
GFP-MBD_bot1-7	1	1	4	89.8904	100.8521	-10.9617	10.9617	10.9617	0.1095
GFP-MBD_bot1-7	1	1	5	37.4733	96.2682	-58.7949	58.7949	58.7949	0.0314
GFP-MBD_bot1-7	1	1	6	103.7922	90.3696	13.4226	13.4226	13.4226	0.051
GFP-MBD_bot1-7	1	1	7	38.776	160.4912	-121.7153	121.7153	58.2847	0.0622
GFP-MBD_bot1-7	1	1	8	56.2799	41.7034	14.5765	14.5765	14.5765	0.0535
GFP-MBD_bot1-7	1	1	9	3.5344	162.3297	-158.7953	158.7953	21.2047	0.0535
GFP-MBD_bot1-7	1	2	1	65.971	39.1529	26.8181	26.8181	26.8181	0.0478
GFP-MBD_bot1-7	1	2	2	127.3294	1.5893	125.7401	125.7401	54.2599	0.0164
GFP-MBD_bot1-7	1	2	3	50.4893	175.9586	-125.4694	125.4694	54.5306	0.032
GFP-MBD_bot1-7	1	2	4	98.1911	100.0982	-1.9072	1.9072	1.9072	0.1017
GFP-MBD_bot1-7	1	2	5	52.7197	96.3267	-43.6069	43.6069	43.6069	0.0146
GFP-MBD_bot1-7	1	2	6	105.1471	90.3696	14.7776	14.7776	14.7776	0.0559
GFP-MBD_bot1-7	1	2	7	44.9014	160.4912	-115.5899	115.5899	64.4101	0.0018
GFP-MBD_bot1-7	1	2	8	58.7582	41.7034	17.0547	17.0547	17.0547	0.0709
GFP-MBD_bot1-7	1	2	9	176.0172	163.4462	12.571	12.571	12.571	0.0649
GFP-MBD_bot1-7	1	3	1	76.1603	41.1025	35.0578	35.0578	35.0578	0.0421
GFP-MBD_bot1-7	1	3	2	97.058	1.3034	95.7545	95.7545	84.2455	0.0276
GFP-MBD_bot1-7	1	3	3	31.3184	175.6664	-144.3481	144.3481	35.6519	0.0631
GFP-MBD_bot1-7	1	3	4	105.8642	100.227	5.6372	5.6372	5.6372	0.1122
GFP-MBD_bot1-7	1	3	5	50.5042	95.5642	-45.06	45.06	45.06	0.0499
GFP-MBD_bot1-7	1	3	6	107.5997	90.3696	17.2301	17.2301	17.2301	0.0408
GFP-MBD_bot1-7	1	3	7	142.7729	158.1647	-15.3917	15.3917	15.3917	0.0293
GFP-MBD_bot1-7	1	3	8	58.8502	41.7034	17.1468	17.1468	17.1468	0.0945
GFP-MBD_bot1-7	1	3	9	173.3988	162.7817	10.6171	10.6171	10.6171	0.0612
GFP-MBD_bot1-7	1	4	1	75.7434	41.1025	34.6409	34.6409	34.6409	0.0521
GFP-MBD_bot1-7	1	4	2	71.9756	1.5046	70.471	70.471	70.471	0.0131
GFP-MBD_bot1-7	1	4	3	12.1059	175.6664	-163.5606	163.5606	16.4394	0.0813
GFP-MBD_bot1-7	1	4	4	92.4876	100.227	-7.7394	7.7394	7.7394	0.0955
GFP-MBD_bot1-7	1	4	5	75.6761	95.5642	-19.8881	19.8881	19.8881	0.0288
GFP-MBD_bot1-7	1	4	6	126.7566	90.3696	36.3871	36.3871	36.3871	0.0402
GFP-MBD_bot1-7	1	4	7	145.1456	158.1647	-13.0191	13.0191	13.0191	0.0224
GFP-MBD_bot1-7	1	4	8	54.8813	41.7034	13.1779	13.1779	13.1779	0.0913
GFP-MBD_bot1-7	1	4	9	176.1824	162.5547	13.6277	13.6277	13.6277	0.0569
GFP-MBD_bot1-7	1	5	1	77.1779	41.1025	36.0754	36.0754	36.0754	0.0468
GFP-MBD_bot1-7	1	5	2	22.5731	1.5046	21.0685	21.0685	21.0685	0.034
GFP-MBD_bot1-7	1	5	3	20.1862	175.6664	-155.4802	155.4802	24.5198	0.0724
GFP-MBD_bot1-7	1	5	4	96.7995	100.227	-3.4275	3.4275	3.4275	0.1115
GFP-MBD_bot1-7	1	5	5	56.7221	95.5642	-38.8421	38.8421	38.8421	0.0359
GFP-MBD_bot1-7	1	5	6	141.8766	90.3696	51.507	51.507	51.507	0.0558
GFP-MBD_bot1-7	1	5	7	145.8227	158.1647	-12.342	12.342	12.342	0.0361
GFP-MBD_bot1-7	1	5	8	51.0511	42.6043	8.4468	8.4468	8.4468	0.0977
GFP-MBD_bot1-7	1	5	9	3.2514	162.5547	-159.3034	159.3034	20.6966	0.0494
GFP-MBD_bot1-7	1	6	1	121.3728	38.3183	83.0545	83.0545	83.0545	0.0333
GFP-MBD_bot1-7	1	6	2	15.9452	1.7477	14.1975	14.1975	14.1975	0.0046
GFP-MBD_bot1-7	1	6	3	27.5011	175.6664	-148.1654	148.1654	31.8346	0.075
GFP-MBD_bot1-7	1	6	4	98.3393	100.227	-1.8877	1.8877	1.8877	0.0887
GFP-MBD_bot1-7	1	6	5	86.2596	95.5642	-9.3046	9.3046	9.3046	0.0264
GFP-MBD_bot1-7	1	6	6	147.374	90.3696	57.0044	57.0044	57.0044	0.0351
GFP-MBD_bot1-7	1	6	7	99.9216	158.1647	-58.243	58.243	58.243	0.0084
GFP-MBD_bot1-7	1	6	8	54.7707	44.8484	9.9224	9.9224	9.9224	0.0838
GFP-MBD_bot1-7	1	6	9	172.5347	162.5547	9.9799	9.9799	9.9799	0.0468
GFP-MBD_bot1-7	1	7	1	136.6564	38.3183	98.3381	98.3381	81.6619	0.0198
GFP-MBD_bot1-7	1	7	2	15.285	1.7477	13.5373	13.5373	13.5373	0.0219
GFP-MBD_bot1-7	1	7	3	25.7135	175.6664	-149.9529	149.9529	30.0471	0.0863
GFP-MBD_bot1-7	1	7	4	96.8542	100.227	-3.3728	3.3728	3.3728	0.0804
GFP-MBD_bot1-7	1	7	5	161.5336	95.5642	65.9695	65.9695	65.9695	0.0232
GFP-MBD_bot1-7	1	7	6	99.427	90.3696	9.0574	9.0574	9.0574	0.0066
GFP-MBD_bot1-7	1	7	7	125.7797	161.5028	-35.7231	35.7231	35.7231	0.0522
GFP-MBD_bot1-7	1	7	8	49.155	44.8484	4.3066	4.3066	4.3066	0.0872
GFP-MBD_bot1-7	1	7	9	161.1249	162.5547	-1.4298	1.4298	1.4298	0.0274
GFP-MBD_bot1-7	1	8	1	92.4973	39.411	53.0862	53.0862	53.0862	0.0106
GFP-MBD_bot1-7	1	8	2	3.1886	1.7477	1.4409	1.4409	1.4409	0.0194
GFP-MBD_bot1-7	1	8	3	19.9891	175.6664	-155.6773	155.6773	24.3227	0.0916
GFP-MBD_bot1-7	1	8	4	104.2458	100.227	4.0187	4.0187	4.0187	0.0697
GFP-MBD_bot1-7	1	8	5	134.3952	95.5642	38.8311	38.8311	38.8311	0.0236
GFP-MBD_bot1-7	1	8	6	112.2279	90.3696	21.8583	21.8583	21.8583	0.0195
GFP-MBD_bot1-7	1	8	7	142.6868	159.8648	-17.1781	17.1781	17.1781	0.0435
GFP-MBD_bot1-7	1	8	8	58.5111	44.8484	13.6627	13.6627	13.6627	0.0811
GFP-MBD_bot1-7	1	8	9	161.6751	162.5547	-0.8797	0.8797	0.8797	0.0332
GFP-MBD_bot1-7	1	9	1	179.2705	39.411	139.8595	139.8595	40.1405	0.0294
GFP-MBD_bot1-7	1	9	2	3.988	1.7477	2.2403	2.2403	2.2403	0.0233
GFP-MBD_bot1-7	1	9	3	18.0578	175.6664	-157.6086	157.6086	22.3914	0.0859
[truncated: 5,593 more rows]
